# Supplementary material for: A dynamic feedback loop between retrograde sterol transport and TORC2 controls adaptation of the plasma membrane to stress
Source: EMBO J. 2025 Nov 13;44(24):7541–64. doi: 10.1038/s44318-025-00618-7 (PMC12705765; doi:10.1038/s44318-025-00618-7)
Supplement: Supplementary file 7 — Movie EV5 [file 44318_2025_618_MOESM7_ESM.zip › Movie EV5_legend.txt]

Movie EV5: Live cell fluorescence microscopy of free ergosterol (yeGFP-D4H) and PI(4,5)P2 (mCh-2xPH-PLCδ) in AVO3-ΔCT TOR1-1 cells during DMSO treatment (vehicle control for 200 nM Rapamycin).
