# Supplementary material for: A dynamic feedback loop between retrograde sterol transport and TORC2 controls adaptation of the plasma membrane to stress
Source: EMBO J. 2025 Nov 13;44(24):7541–64. doi: 10.1038/s44318-025-00618-7 (PMC12705765; doi:10.1038/s44318-025-00618-7)
Supplement: Supplementary file 14 — Movie EV12 [file 44318_2025_618_MOESM14_ESM.zip]

Archive with 3 entries (3 files):
- Movie EV12_legend.txt
- Movie EV12.avi
- Movie EV12_legend.md
