# Supplementary material for: A dynamic feedback loop between retrograde sterol transport and TORC2 controls adaptation of the plasma membrane to stress
Source: EMBO J. 2025 Nov 13;44(24):7541–64. doi: 10.1038/s44318-025-00618-7 (PMC12705765; doi:10.1038/s44318-025-00618-7)
Supplement: Supplementary file 14 — Movie EV12 [file 44318_2025_618_MOESM14_ESM.zip › Movie EV12_legend.txt]

Movie EV12: Live cell fluorescence microscopy of free ergosterol (yeGFP-D4H) and PI(4,5)P2 (mCh-2xPH-PLCδ) in lam2Δ lam4Δ cells during application of a 24°C => 37°C heatshock. Two positions in the same sample are shown.
