# Supplementary material for: A dynamic feedback loop between retrograde sterol transport and TORC2 controls adaptation of the plasma membrane to stress
Source: EMBO J. 2025 Nov 13;44(24):7541–64. doi: 10.1038/s44318-025-00618-7 (PMC12705765; doi:10.1038/s44318-025-00618-7)
Supplement: Supplementary file 15 — Source data Fig. 1 [file 44318_2025_618_MOESM15_ESM.zip]

Archive with 47 entries (40 files):
- Figure 1/
- Figure 1/1B/
- Figure 1/1B/Mass Spect data.xlsx
- Figure 1/1C/
- Figure 1/1C/C12C_t30.tif
- Figure 1/1C/C12C_t5.tif
- Figure 1/1C/C14C_t30.tif
- Figure 1/1C/C14C_t5.tif
- Figure 1/1C/C16Choline_t30.tif
- Figure 1/1C/C16Choline_t5.tif
- Figure 1/1C/C16C_t30.tif
- Figure 1/1C/C16C_t5.tif
- Figure 1/1C/C16Glycerol_t30.tif
- Figure 1/1C/C16Glycerol_t5.tif
- Figure 1/1C/C16Glycine_t30.tif
- Figure 1/1C/C16Glycine_t5.tif
- Figure 1/1C/C16_t30.tif
- Figure 1/1C/C16_t5.tif
- Figure 1/1C/C18-1C_t30.tif
- Figure 1/1C/C18-1C_t5.tif
- Figure 1/1C/C18C_t30.tif
- Figure 1/1C/C18C_t5.tif
- Figure 1/1C/Carnitine_t30.tif
- Figure 1/1C/Carnitine_t5.tif
- Figure 1/1C/DHS_t30.tif
- Figure 1/1C/DHS_t5.tif
- Figure 1/1C/PAF_t30.tif
- Figure 1/1C/PAF_t5.tif
- Figure 1/1C/PHS_t30.tif
- Figure 1/1C/PHS_t5.tif
- Figure 1/1C/Vehicle_t30.tif
- Figure 1/1C/Vehicle_t5.tif
- Figure 1/1D/
- Figure 1/1D/1D readme.txt
- Figure 1/1D/SAR screen WB quantifications_numerical data.xls
- Figure 1/1D/uncropped WBs/
- Figure 1/1D/uncropped WBs/20210714.tif
- Figure 1/1D/uncropped WBs/20210804B.tif
- Figure 1/1D/uncropped WBs/20210825B.tif
- Figure 1/1D/uncropped WBs/20210915.tif
- Figure 1/1D/Uncropped WBs annotated.pdf
- Figure 1/1E/
- Figure 1/1E/1E readme.txt
- Figure 1/1E/L-DHS D-DHS WB quantifications_numerical data.xls
- Figure 1/1E/uncropped WBs/
- Figure 1/1E/uncropped WBs/20240530.tif
- Figure 1/1E/Uncropped WBs annotated.pdf
