# Supplementary material for: A dynamic feedback loop between retrograde sterol transport and TORC2 controls adaptation of the plasma membrane to stress
Source: EMBO J. 2025 Nov 13;44(24):7541–64. doi: 10.1038/s44318-025-00618-7 (PMC12705765; doi:10.1038/s44318-025-00618-7)
Supplement: Supplementary file 15 — Source data Fig. 1 [file 44318_2025_618_MOESM15_ESM.zip › Figure 1/1B/Mass Spect data.xlsx]

## Sheet: Sheet1
Filename	Sample type	Class1	Total protein content (μg)	Measured Concentration (µM)	Total metabolite concentration (nmol)	Normalized metabolite concentration (nmol/mg of protein)
RL_AC_042019_C1_1	yeast cells	WT	198.56	N/D	-	-
RL_AC_042019_C2_2	yeast cells	WT	204.82	N/D	-	-
RL_AC_042019_C3_3	yeast cells	WT	234.25	N/D	-	-
RL_AC_042019_C7_7	yeast cells	WT-PalmC	236.4	161.733	48.5199	205.245
RL_AC_042019_C8_8	yeast cells	WT-PalmC	228.99	175.534	52.6601	229.967
RL_AC_042019_C9_9	yeast cells	WT-PalmC	196.4	182.307	54.6921	278.473
RL_AC_042019_M1_13	membrane fraction from yeast	WT	77.24	0.0536711	0.0161013	0.208458
RL_AC_042019_M2_14	membrane fraction from yeast	WT	40.19	N/D	-	-
RL_AC_042019_M3_15	membrane fraction from yeast	WT	78.55	0.00500054	0.00150016	0.0190982
RL_AC_042019_M7_19	membrane fraction from yeast	WT-PalmC	73.71	277.972	83.3916	1131.35
RL_AC_042019_M8_20	membrane fraction from yeast	WT-PalmC	78.67	303.979	91.1938	1159.19
RL_AC_042019_M9_21	membrane fraction from yeast	WT-PalmC	76.05	341.155	102.346	1345.78
