# Supplementary material for: A dynamic feedback loop between retrograde sterol transport and TORC2 controls adaptation of the plasma membrane to stress
Source: EMBO J. 2025 Nov 13;44(24):7541–64. doi: 10.1038/s44318-025-00618-7 (PMC12705765; doi:10.1038/s44318-025-00618-7)
Supplement: Supplementary file 15 — Source data Fig. 1 [file 44318_2025_618_MOESM15_ESM.zip › Figure 1/1D/1D readme.txt]

This folder contains:

Uncropped Western blot images:
	This folder includes a PDF in which uncropped single channel images are labelled and cropping boxes are displayed. Images are displayed in HiLo LUT, indicating 0 (red) or 255 (blue, saturated) value pixels.
	RGB composite images of the same WBs (derived from the raw images) are additionally included as tiff files. Crop boxes are included as overlay.
Numerical Western blot quantification data from all replicates
