# Supplementary material for: A dynamic feedback loop between retrograde sterol transport and TORC2 controls adaptation of the plasma membrane to stress
Source: EMBO J. 2025 Nov 13;44(24):7541–64. doi: 10.1038/s44318-025-00618-7 (PMC12705765; doi:10.1038/s44318-025-00618-7)
Supplement: Supplementary file 15 — Source data Fig. 1 [file 44318_2025_618_MOESM15_ESM.zip › Figure 1/1D/SAR screen WB quantifications_numerical data.xls]

## Sheet: description
This numerical dataset includes quantifications from 3 separate replicates.
Total ypk1 and phospho-Ypk1 intensities were quantified, and the relative ypk1 phosphorylation compared to the vehicle control on the same blot was calculated using the following formula:
(AUC(p-Ypk1 sample)/AUC(total Ypk1 sample))/(AUC(p-Ypk1 control)/AUC(total Ypk1 control))
AUC (area under the curve) = integrated signal intensity from Fiji

## Sheet: data
	5min			30min
	rep1	rep2	rep3	rep1	rep2	rep3
vehicle	1	1	1	1	1	1
C16	0.94	1.13585	1.32462	1.14	1.06349	1.11
Carnitine	0.92	0.977065	1.10097	1.14	1.00744	1.1131
C12-C	0.89	1.26	0.82	0.93	0.97	0.92
C14-C	0.34	0.22	0.32	0.7	0.5	0.65
C16-C	0.04	0.02	0.1	0.77	0.28	0.64
C18-C	0.05	0.05	0.09	0.7	0.31	0.5
C18:1-C	0.04	0.08	0.08	0.96	0.62	0.65
C16-Glycine	0.79	0.698385	0.684047	1.36	0.887517	0.803577
C16-Glycerol	1.77	0.94958	1.03009	1.69	1.03162	1.1484
C16-Choline	0.02	0.174627	0.129644	0.68	0.477389	0.56387
PAF	0.014371	0.0510268	0.0296222	0.334538	0.401422	0.35671
DHS	0.195072	0.0467095	0.0239745	0.772473	0.640888	0.64524
PHS	0.00858298	0.0296795	0.0212307	0.522018	0.370576	0.293503
