# Supplementary material for: A dynamic feedback loop between retrograde sterol transport and TORC2 controls adaptation of the plasma membrane to stress
Source: EMBO J. 2025 Nov 13;44(24):7541–64. doi: 10.1038/s44318-025-00618-7 (PMC12705765; doi:10.1038/s44318-025-00618-7)
Supplement: Supplementary file 15 — Source data Fig. 1 [file 44318_2025_618_MOESM15_ESM.zip › Figure 1/1E/L-DHS D-DHS WB quantifications_numerical data.xls]

## Sheet: description
This numerical dataset includes quantifications from 3 separate replicates.
Total ypk1 and phospho-Ypk1 intensities were quantified (integrate Area Under the curve in Fiji), and the relative ypk1 phosphorylation compared to t0 on the same blot was calculated using the following formula:
(AUC(p-Ypk1 sample)/AUC(total Ypk1 sample))/(AUC(p-Ypk1 control)/AUC(total Ypk1 control))
AUC (area under the curve) = integrated signal intensity from Fiji

## Sheet: data
timepoint	D-DHS			L-DHS
	20240530B	20240607B	20240625A	20240530B	20240607B	20240625A
0	1	1	1	1	1	1
0.5	0.179476	0.341119	0.281054	0.168944	0.411802	0.270138
5	0.029248	0.292428	0.142045	0.026881	0.276954	0.132083
15	0.247123	0.276173	0.190209	0.130249	0.362632	0.204256
30	0.480431	0.578917	0.4042	0.390555	0.57134	0.418458
