# Supplementary material for: A dynamic feedback loop between retrograde sterol transport and TORC2 controls adaptation of the plasma membrane to stress
Source: EMBO J. 2025 Nov 13;44(24):7541–64. doi: 10.1038/s44318-025-00618-7 (PMC12705765; doi:10.1038/s44318-025-00618-7)
Supplement: Supplementary file 16 — Source data Fig. 2 [file 44318_2025_618_MOESM16_ESM.zip]

Archive with 28 entries (22 files):
- Figure 2/
- Figure 2/2A/
- Figure 2/2A/2A images readme.txt
- Figure 2/2A/FLARE average Pearson's.xls
- Figure 2/2A/lactC2-GFP t0-3.tif
- Figure 2/2A/lactC2-GFP t5-3.tif
- Figure 2/2A/mCherry-P4C t0-4.tif
- Figure 2/2A/mCherry-P4C t5-4.tif
- Figure 2/2A/yeGFP-D4H t0-1.tif
- Figure 2/2A/yeGFP-D4H t5-1.tif
- Figure 2/2B/
- Figure 2/2B/2B images readme.txt
- Figure 2/2B/D4H 2xPH single cell Pearson WT PalmC.xls
- Figure 2/2B/GFP-D4H mCh-2xPH PalmC t0.tif
- Figure 2/2B/GFP-D4H mCh-2xPH PalmC t1-30.tif
- Figure 2/2C/
- Figure 2/2C/2C images readme.txt
- Figure 2/2C/D4H 2xPH single cell Pearson lam2 lam4 DMSO PalmC.xls
- Figure 2/2C/lam2 lam4 GFP-D4H mCh-2xPH PalmC t0.tif
- Figure 2/2C/lam2 lam4 GFP-D4H mCh-2xPH PalmC t1-31.tif
- Figure 2/2D-E/
- Figure 2/2D-E/2D-E readme.txt
- Figure 2/2D-E/uncropped WBs/
- Figure 2/2D-E/uncropped WBs/20250225B-lamdelta LAMAA_t0.tif
- Figure 2/2D-E/uncropped WBs/20250225B-lamdelta LAMAA_timecourse.tif
- Figure 2/2D-E/uncropped WBs/20250225B-WT.tif
- Figure 2/2D-E/Uncropped WBs annotated.pdf
- Figure 2/2D-E/WB quantifications_numerical data.xls
