# Supplementary material for: A dynamic feedback loop between retrograde sterol transport and TORC2 controls adaptation of the plasma membrane to stress
Source: EMBO J. 2025 Nov 13;44(24):7541–64. doi: 10.1038/s44318-025-00618-7 (PMC12705765; doi:10.1038/s44318-025-00618-7)
Supplement: Supplementary file 16 — Source data Fig. 2 [file 44318_2025_618_MOESM16_ESM.zip › Figure 2/2A/2A images readme.txt]

Confocal microscopy of cells expressing lipid FLAREs.

two channel images: ch1 = GFP, ch2 = mCherry
Image titles state one lipid FLARE, the other channel is always 2xPH(PLC)
