# Supplementary material for: A dynamic feedback loop between retrograde sterol transport and TORC2 controls adaptation of the plasma membrane to stress
Source: EMBO J. 2025 Nov 13;44(24):7541–64. doi: 10.1038/s44318-025-00618-7 (PMC12705765; doi:10.1038/s44318-025-00618-7)
Supplement: Supplementary file 16 — Source data Fig. 2 [file 44318_2025_618_MOESM16_ESM.zip › Figure 2/2A/FLARE average Pearson's.xls]

## Sheet: description
Pearson's coefficients of the specified two FLAREs before and after 5 min 5 µM PalmC treatment were determined in single yeast cells, and the averages were calculated.
Average values from three independent experiments were included in this file.

## Sheet: data
experiment	P4C and 2xPH(PLC) mean pearson's coefficient
	t0	5 min PalmC
20240430	0.3088	0.3795
20240510	0.3859	0.5168
20240515	0.3562	0.4509
experiment	C2(Lact) and 2xPH(PLC) mean pearson's coefficient
	t0	5 min PalmC
20240430	0.6171	0.6248
20240510	0.7502	0.793
20240515	0.7085	0.7168
experiment	D4H and 2xPH(PLC) mean pearson's coefficient
	t0	5 min PalmC
20240430	0.5753	0.03858
20240510	0.535	0.1083
20240515	0.4024	0.06139
