# Supplementary material for: A dynamic feedback loop between retrograde sterol transport and TORC2 controls adaptation of the plasma membrane to stress
Source: EMBO J. 2025 Nov 13;44(24):7541–64. doi: 10.1038/s44318-025-00618-7 (PMC12705765; doi:10.1038/s44318-025-00618-7)
Supplement: Supplementary file 16 — Source data Fig. 2 [file 44318_2025_618_MOESM16_ESM.zip › Figure 2/2B/D4H 2xPH single cell Pearson WT PalmC.xls]

## Sheet: description
Pearson's coefficients of GFP-D4H and mCherry-2xPH(PLC) before and at specified timepoints post treatment were determined in single yeast cells.
Single cell values from 2-3 independent experiments were pooled to generate scatter plots.
Data from different experiments are contained in the same column, separated by empty cells. The first row of any experiment is marked with the experiment ID, or a partial experiment ID.

## Sheet: data
experiment	GFP-D4H and mCherry-2xPH(PLC) Pearson's coefficient in single cells				experiment	GFP-D4H and mCherry-2xPH(PLC) Pearson's coefficient in single cells
	t0	5 min DMSO				t0	5 min PalmC
20240430	0.231	0.35			20240430	0.325	0.122
	0.5	0.341				0.204	-0.062
	0.507	0.492				0.695	-0.026
	0.519	0.493				0.585	-0.039
	0.339	0.487				0.193	0.04
	0.793	0.766				0.683	0.255
	0.358	0.542				0.548	0.031
	0.727	0.724				0.822	0.096
	0.473	0.607				0.372	-0.321
	0.461	0.525				0.623	0.031
	0.601	0.516				0.558	0.146
	0.566	0.525				0.815	-0.044
	0.528	0.417				0.605	-0.042
	0.502	0.006				0.759	-0.043
	0.845	0.865				0.777	-0.152
	0.651	0.553				0.46	0.005
	0.468	0.529				0.512	0.131
	0.759	0.77				0.478	-0.07
	0.499	0.643				0.484	0.165
	0.074	0.259				0.135	0.106
	0.777	0.824				0.593	0.028
	0.694	0.763				0.83	-0.034
	0.228	0.421				0.708	0.016
	0.727	0.812				0.417	-0.04
	0.459	0.353				0.543	0.033
	0.59	0.425				0.75	-0.22
	0.49	0.499				0.774	-0.033
	0.304	0.409				0.473	-0.23
	0.608	0.712				0.804	0.139
	0.516	0.521				0.387	0.175
	0.038	0.067				0.521	0.132
	0.743	0.748				0.57	-0.013
	0.687	0.789				0.724	0.529
	0.518	0.677				0.682	0.13
	0.824	0.67				0.753	-0.16
	0.356	0.318				0.769	-0.062
	0.421	0.618				0.531	0.146
	0.397	0.582				0.472	0.055
	0.197	0.118				0.717	-0.076
	0.622	0.41				0.521	0.116
	0.773	0.844				0.71	0.128
	0.798	0.862				0.776	0.161
	0.45	0.459				0.569	0.073
	0.631	0.464				0.198	-0.006
	0.153	0.492				0.124	-0.028
	0.478	0.549				0.788	-0.018
	0.56	0.657				0.769	0.147
	0.431	0.527				0.701	-0.097
	0.451	0.464				0.285	-0.047
	0.797	0.794				0.21	0.027
	0.762	0.698				0.735	0.069
	0.611	0.629				0.655	0.087
	0.734	0.726				0.834	0.067
	0.763	0.777				0.371	0.067
	0.569	0.652				0.53	0.003
	0.687	0.746				0.761	0.069
	0.163	0.33				0.66	0.04
	0.464	0.426				0.474	-0.017
	0.279	0.453				0.294	0.1
	0.783	0.825				0.553	0.23
	0.47	0.601				0.343	0.291
	0.267	0.608				0.561	-0.082
	0.669	0.787				0.565	0.061
	0.727	0.788				0.423	0.025
	0.823	0.424				0.479	-0.176
	0.214	0.597				0.709	0.218
	0.474	0.345				0.701	0.14
	0.556	0.636				0.131	-0.025
	0.589	0.61				0.659	-0.14
	0.481	0.422				0.843	0.13
	0.546	0.673				0.578	0.117
	0.363	0.493				0.737	0.2
	0.644	0.619				0.708	0.111
	0.521	0.554				0.488	-0.019
						0.606	0.101
20240510	0.587	0.796				0.617	0.122
	0.74	0.789				0.682	-0.107
	0.293	0.508				0.313	0.088
	0.645	0.866				0.627	-0.121
	0.552	0.519				0.566	0.125
	0.391	0.139				0.751	0.054
	0.768	0.749				0.553	-0.002
	0.587	0.684				0.739	0.076
	0.673	0.616				0.777
	0.774	0.721
	0.549	0.793			20240510	0.739	0.108
	0.367	0.205				0.391	-0.116
	0.34	0.291				0.726	-0.053
	0.245	0.15				0.116	0.077
	0.253	0.667				0.46	-0.194
	0.025	0.438				0.591	-0.028
	0.605	0.417				0.736	0.211
	0.261	0.256				0.285	-0.034
	0.552	0.434				0.675	-0.018
	0.383	0.814				0.656	-0.042
	0.502	0.548				0.756	-0.088
	0.647	0.761				0.487	0.103
	0.714	0.748				0.442	0.11
	0.725	0.76				0.636	0.11
	0.715	0.586				0.645	0.055
	0.768	0.501				0.438	0.133
	0.755	0.679				0.457	0.002
	0.555	0.718				0.592	-0.041
	0.715	0.626				0.133	0.109
	0.527	0.699				0.626	0.273
	0.686	0.798				0.711	0.369
	0.625	0.679				0.658	0.167
	0.625	0.177				0.849	0.206
	0.637	0.729				0.691	-0.031
	0.525	0.648				0.301	0.136
	0.563	0.32				0.529	0.113
	0.499	0.302				0.54	0.103
	0.635	0.685				0.168	0.051
	0.52	0.323				0.79	-0.138
	0.729	0.798				0.558	-0.023
	0.336	0.806				0.498	0.17
	0.518	0.658				0.769	-0.053
	0.348	0.57				0.77	0.097
	0.765	0.464				0.552	0.237
	0.638	0.638				0.74	0.004
	0.757	0.539				0.426	0.123
	0.744	0.808				0.122	0.144
	0.702	0.807				0.528	0.079
	0.72	0.514				0.677	-0.048
	0.622	0.855				0.696	0.258
	0.803	0.856				0.698	0.087
	0.826	0.841				0.361	0.035
	0.663	0.691				0.694	-0.124
	0.461	0.263				0.414	0.088
	0.745	0.711				0.818	0.162
	0.354	0.298				0.588	0.191
	0.772	0.839				0.117	-0.071
	0.358	0.465				0.777	0.29
	0.642	0.456				0.109	0.065
	0.012	0.654				0.79	-0.003
	0.091	0.345				0.373	0.192
	0.598	0.7				0.689	0.262
	0.341	0.308				0.403	0.064
	0.603	0.784				0.632	0.163
	0.568	0.375				0.372	0.021
	0.673	0.574				0.815	-0.008
	0.811	0.715				0.578	0.168
	0.384	0.472				0.542	0.144
	0.801	0.538				0.709	0.032
	0.666	0.673				0.702	0.063
	0.11	0.691				0.504	0.196
	0.499	0.737				0.378	-0.038
	0.83	0.776				0.308	0.04
	0.555	0.81				-0.01	-0.115
	0.699	0.737				0.352	0.044
	0.787	0.515				0.564	0.321
	0.523	0.716				-0.069	0.112
	0.814	0.381				0.406	-0.076
	0.789	0.76				0.584	0.027
	0.766	0.755				0.673	-0.012
	0.768	0.622				0.432	0.135
	0.834	0.789				0.742	0.293
	0.144	0.816				0.407	-0.001
	0.694	0.095				0.296	-0.017
	0.642	0.484				0.74	0.008
	0.478	0.834				0.175	0.483
	0.304	0.766				0.189	-0.042
	0.515	0.405				0.642	0.587
	0.586	0.159				0.728	0.149
	0.414	0.614				0.711	-0.013
	0.538	0.65				0.281	0.303
	0.517	0.761				0.556	0.091
	0.761	0.383				0.524	-0.02
	0.718	0.821				0.627	0.471
	0.509	0.696				0.21	0.071
	0.442	0.45				0.201	0.568
	0.456	0.469				0.714	0.371
	0.484	0.826				0.69	-0.041
	0.615	0.567				0.647	0.314
	0.341	0.601				0.447	0.591
	0.111	0.567				0.813	0.025
	0.552	0.685				0.827	0.381
	0.715	0.665				0.562	0.043
	0.621	0.164				0.578	0.214
	0.502	0.736				0.751	0.341
	0.626	0.445				0.462	-0.02
	0.737	0.567				0.397	0.102
	0.502	0.479				0.427	0.726
	0.742	0.721				0.722	0.057
	0.609	0.168				0.503	-0.007
	0.313	0.533				0.678	-0.022
	0.317	0.618				0.526	0.03
	0.467	0.656				0.627	0.133
	0.705	0.253				0.7	0.156
	0.307	0.465				0.627	0.234
		0.407				0.164	0.172
		0.389				0.463	0.067
						0.499	0.126
20240716						0.553	-0.129
	0.787	0.714				0.688	0.056
	0.423	0.41				0.493	0.066
	0.466	0.432				0.543	0.056
	0.612	0.689				0.436	0.058
	0.381	0.374				0.416	0.43
	0.659	0.17				0.698	0.203
	0.124	0.616				0.687	0.099
	-0.153	0.065				0.764	0.015
	0.691	0.558					0.333
	0.04	0.06					0.117
	0.301	0.342					-0.07
	0.07	0.212					0.195
	0.107	0.199					-0.095
	0.143	0.067					0.039
	-0.03	0.012					0.083
	0.655	0.767					0.155
	0.134	0.213					0.226
	0.79	0.826					-0.092
	0.129	0.461					-0.007
	0.76	0.628					0.199
	0.476	0.246					0.000805
	0.314	0.608					0.136
	0.009	0.147					0.484
	0.327	0.19					0.075
	0.661	-0.034					0.087
	0.403	0.246					0.091
	0.454	0.625					-0.033
	0.139	0.321					0.141
	0.263	0.07					0.222
	0.541	0.485					0.347
	0.108	0.026					-0.045
	0.426	-0.028					0.283
	0.533	0.209					-0.025
	0.301	0.374					-0.063
	0.209	0.433					0.215
	0.202	0.218					-0.052
	0.589	0.348					-0.007
	0.395	0.387
	0.64	0.732			20240515	0.218	0.047
	0.494	0.303				0.584	0.118
	0.383	0.26				0.669	0.361
	0.751	0.625				0.389	0.013
	0.307	0.071				0.166	0.028
	0.129	0.023				0.033	-0.024
	0.233	0.355				0.162	0.152
	0.686	0.357				0.575	0.065
	0.413	0.388				0.584	-0.116
	0.489	0.392				-0.045	-0.081
	0.489	0.359				0.687	0.117
	0.629	0.806				0.048	0.297
	0.481	0.306				0.57	-0.057
	0.197	0.313				0.211	0.164
	0.656	0.762				0.296	0.164
	0.653	0.426				0.802	0.116
	0.358	0.476				0.364	-0.028
	0.748	0.542				0.52	-0.059
	0.617	0.572				0.63	-0.023
	0.599	0.717				0.736	0.086
	0.527	0.797				0.458	0.138
	0.254	0.348				0.418	0.13
	-0.004	0.196				0.227	0.008
	0.394	0.482				0.386	0.095
	0.144	0.042				0.306	0.234
	0.765	0.495				0.066	-0.079
	0.661	0.242				-0.314	-0.202
	0.154	0.639				0.55	0.02
	0.039	0.262				0.566	0.052
	0.782	0.566				0.135	0.023
	0.162	0.185				0.768	0.023
	0.427	0.404				0.354	-0.148
	0.752	0.595				0.466	0.154
	0.737	0.517				0.357	0.074
	0.278	0.128				0.404	-0.069
	0.723	0.272				0.52	0.217
	0.435	0.149				0.227	0.193
	0.424	0.317				0.242	0.008
	0.455	0.573				0.43	0.062
	0.339	0.5				0.663	-0.037
	0.218	0.121				0.324	0.244
	0.369	0.329				0.317	0.116
	0.214	0.596				0.349	0.064
	0.176	0.138				0.216	-0.22
	0.305	0.081				0.611	0.041
	0.065	0.023				0.399	-0.096
	0.305	0.348				0.221	0.116
	0.171	0.187				0.505	-0.132
	0.124	0.224				0.507	0.005
	0.174	0.26				0.627	0.245
	0.686	0.225				0.647	0.094
	0.651	0.707				0.679	0.165
	0.686	0.577				0.537	0.007
	-4.58e-05	-0.099				0.25	0.062
	0.371	0.323				0.544	0.144
	0.719	0.641				0.373	0.162
	0.748	0.591				0.398	0.148
	0.583	0.088				0.501	-0.158
	0.395	0.481				0.475	0.029
	0.81	0.748				0.628	0.11
	0.337	0.586				0.535	-0.085
	0.282	0.342				0.317	0.036
	0.05	0.172				0.361	-0.076
	0.775	-0.045				0.399	0.224
	0.158	0.82				0.073	-0.122
	0.248	0.331				0.529	0.085
	0.501	0.73				0.319	0.046
	0.715	0.024				0.018	0.125
	0.174	0.294				0.722	0.121
	0.187	0.176				0.454	-0.101
	0.534	0.593				0.699	0.132
	0.701	0.448				-0.032	0.367
	0.71	-0.007				0.459	-0.084
	0.168	0.754				0.306	0.249
	0.706	0.525				0.611	0.133
	0.119	0.091				0.162	0.096
	-0.174	0.358				0.177	0.123
	0.289	0.245				0.316	-0.098
	0.158	-0.002				0.384	-0.006
	0.254	0.262				0.579	0.242
	0.428	0.616				0.36	0.067
	0.566	0.15				0.348	0.101
	0.212	0.667				0.501	0.365
	0.654	0.272				0.16	-0.035
	0.241	0.52				0.114	0.032
	0.613	0.421				0.674	-0.059
	0.317	0.277				0.494	0.148
	0.276	0.108				0.084	-0.089
	0.141	0.076				0.278	-0.038
	0.033	0.214				0.335	0.193
	0.165	0.324				0.221	0.165
	0.134	0.362				0.684	0.251
	0.679	0.317				0.149	-0.159
	0.278	0.781				0.607	0.148
	0.769	0.059				0.786	0.118
	0.031	0.214				0.717	-0.062
	0.385	0.62				0.359	-0.015
	0.315	0.503				0.177	0.005
	0.013	0.452				0.6	0.058
	0.515	0.215				0.663	0.156
	0.211	0.446
	0.437	0.4
		0.326
		0.609
		0.334
		0.467
		0.534
		0.158
		0.328
		0.608
		0.459
		0.351
		0.458
		0.216
		0.121
		0.183
		0.147
		0.519
		0.353
		0.399
		0.292
		-0.014
		0.398
		0.255
		-0.073
		0.761
		0.143
