# Supplementary material for: A dynamic feedback loop between retrograde sterol transport and TORC2 controls adaptation of the plasma membrane to stress
Source: EMBO J. 2025 Nov 13;44(24):7541–64. doi: 10.1038/s44318-025-00618-7 (PMC12705765; doi:10.1038/s44318-025-00618-7)
Supplement: Supplementary file 16 — Source data Fig. 2 [file 44318_2025_618_MOESM16_ESM.zip › Figure 2/2C/D4H 2xPH single cell Pearson lam2 lam4 DMSO PalmC.xls]

## Sheet: description
Pearson's coefficients of GFP-D4H and mCherry-2xPH(PLC) before and at specified timepoints post treatment were determined in single yeast cells.
Single cell values from 2-3 independent experiments were pooled to generate scatter plots.
Data from different experiments are contained in the same column, separated by empty cells. The first row of any experiment is marked with the experiment ID, or a partial experiment ID.

## Sheet: data
experiment	GFP-D4H and mCherry-2xPH(PLC) Pearson's coefficient in single cells				experiment	GFP-D4H and mCherry-2xPH(PLC) Pearson's coefficient in single cells
	t0	5 min DMSO				t0	5 min PalmC
20240516	0.839	0.792			20240516	0.131	0.083
	0.868	0.225				0.836	0.795
	0.884	0.859				0.865	0.765
	0.852	0.836				0.848	0.796
	0.857	0.809				0.38	0.242
	0.818	0.843				0.863	0.759
	0.838	0.807				0.873	0.841
	0.836	0.81				0.781	0.743
	0.778	0.825				0.202	0.144
	0.386	0.628				0.87	0.833
	0.843	0.728				0.832	0.162
	0.75	0.688				0.817	0.681
	0.835	0.844				0.87	0.744
	0.84	0.597				0.478	0.835
	0.861	0.843				0.876	0.229
	0.797	0.833				0.869	0.869
	0.884	0.848				0.842	0.815
	0.882	0.792				0.869	0.815
	0.894	0.882				0.258	0.788
	0.818	0.897				0.872	0.299
	0.866	0.802				0.863	0.882
	0.364	0.611				0.834	0.784
	0.84	0.854				0.661	0.81
	0.125	0.857				0.831	0.31
	0.415	0.392				0.872	0.832
	0.839	0.517				0.71	0.868
	0.863	0.49				0.85	0.819
	0.852	0.852				0.852	0.829
	0.675	0.855				0.832	0.865
	0.808	0.767				0.763	0.76
	0.835	0.444				0.852	0.705
	0.862	0.754				0.857	0.726
	0.868	0.822				0.272	0.831
	0.888	0.879				0.876	0.776
	0.336	0.86				0.759	0.803
	0.876	0.876				0.785	0.792
	0.707	0.138				0.816	0.719
	0.8	0.852				0.865	0.814
	0.865	0.607				0.861	0.833
	0.844	0.856				0.852	0.823
	0.876	0.87				0.849	0.844
	0.841	0.771				0.822	0.798
	0.848	0.859				0.74	0.764
	0.823	0.821				0.869	0.799
	0.89	0.819				0.775	0.729
	0.2	0.796				0.856	0.732
	0.846	0.887				0.867	0.004
	0.881	0.81				0.862	0.849
	0.869	0.882				0.863	0.866
	0.88	0.85				0.844	0.726
	0.77	0.836				0.834	0.797
	0.862	0.808				0.239	0.311
	0.49	0.26				0.831	0.305
	0.835	0.789				0.851	0.503
	0.873	0.874				0.796	0.793
	0.327	0.707				0.872	0.815
	0.845	0.851				0.619	0.804
	0.856	0.835				0.815	0.866
	0.875	0.869				0.786	0.77
	0.826	0.799				0.887	0.659
	0.252	0.27				0.867	0.874
	0.751	0.503				0.829	0.886
	0.849	0.655				0.844	0.837
	0.85	0.877				0.812	0.795
	0.843	0.836				0.866	0.781
	0.883	0.879				0.836	0.85
	0.838	0.9				0.724	0.799
	0.858	0.769				0.842	0.784
	0.829	0.852				0.717	0.872
	0.571	0.816				0.755	0.753
	0.84	0.284				0.86	0.773
	0.864	0.842				0.881	0.792
	0.67	0.866				0.859	0.818
	0.816	0.787				0.688	0.871
	0.871	0.817				0.782	0.638
	0.835	0.866				0.85	0.676
	0.857	0.823				0.895	0.837
	0.84	0.109				0.847	0.81
	0.83	0.864				0.862	0.773
	0.434	0.888				0.619	0.724
	0.805	0.834				0.816	0.523
	0.872	0.176				0.366	0.783
	0.783	0.786				0.841	0.373
	0.862	0.867				0.857	0.812
	0.814	0.801				0.302	0.78
	0.866	0.855				0.537	0.43
	0.811	0.857				0.838	0.829
	0.868	0.844				0.817	0.74
	0.872	0.766				0.868	0.772
	0.852	0.858				0.809	0.746
	0.197	0.85				0.824	0.687
	0.874	0.82				0.578	0.732
	0.716	0.17				0.862	0.848
	0.756	0.876				0.848	0.799
	0.875	0.627				0.805	0.749
	0.84	0.761				0.867	0.72
	0.851	0.872				0.845	0.828
	0.815	0.817				0.776	0.912
	0.871	0.831				0.87	0.279
	0.859	0.83				0.175	0.805
	0.196	0.88				0.778	0.827
	0.824	0.835				0.739	0.819
	0.902	0.423				0.709	0.848
	0.36	0.83				0.827	0.811
	0.891	0.891				0.821	0.769
	0.876	0.406				0.782	0.743
	0.454	0.873				0.575	0.73
	0.856	0.859				0.825	0.75
	0.862	0.269				0.852	0.148
	0.764	0.841				0.318	0.741
	0.836	0.858				0.861	0.796
	0.814	0.615				0.838	0.769
	0.814	0.848				0.863	0.757
	0.845	0.84				0.378	0.199
	0.788	0.823				0.834	0.726
	0.857	0.849				0.85	0.84
	0.691	0.864				0.842	0.883
	0.862	0.83				0.722	0.636
	0.827	0.818				0.889	0.81
	0.718	0.322				0.827	0.464
	0.811	0.802				0.528	0.746
	0.807	0.855				0.731	0.733
	0.828	0.786				0.8	0.858
	0.834	0.895				0.243	0.74
	0.612	0.852				0.844	0.449
	0.825	0.842				0.491	0.834
	0.847	0.797				0.878	0.769
	0.862	0.834				0.757	0.709
	0.854	0.846				0.835	0.657
	0.315	0.858				0.589	0.851
	0.872	0.862				0.848	0.851
	0.846	0.88				0.884	0.8
	0.848	0.84				0.659	0.841
	0.73	0.879				0.879	0.671
	0.875	0.424				0.742	0.857
	0.808	0.843				0.842	0.633
	0.869	0.799				0.539	0.643
	0.815	0.855				0.683	0.804
	0.563	0.801				0.884	0.812
	0.84	0.374				0.872	0.63
	0.872	0.864				0.618	0.75
	0.794	0.782				0.765	0.761
	0.885	0.876				0.828	0.476
	0.887	0.899				0.66	0.833
	0.858	0.889				0.86	0.75
	0.85	0.831				0.717	0.723
	0.843	0.836				0.694	0.266
	0.869	0.798				0.853	0.836
	0.841	0.849				0.286
	0.874	0.841
	0.855	0.877			20240628
	0.816	0.837				0.805	0.778
	0.879	0.82				0.863	0.862
	0.158	0.132				0.839	0.797
	0.871	0.888				0.797	0.74
	0.847	0.855				0.887	0.845
	0.784	0.842				0.273	0.845
	0.847	0.664				0.866	0.796
	0.855	0.848				0.859	0.097
		0.822				0.471	0.606
		0.617				0.351	0.584
						0.86	0.723
20240628						0.801	0.723
	0.883	0.867				0.83	0.796
	0.859	0.859				0.748	0.76
	0.849	0.208				0.834	0.499
	0.152	0.822				0.29	0.698
	0.745	0.87				0.703	0.718
	0.884	0.793				0.859	0.668
	0.791	0.811				0.69	0.837
	0.816	0.824				0.861	0.722
	0.844	0.818				0.814	0.501
	0.83	0.834				0.817	0.712
	0.828	0.89				0.856	0.892
	0.908	0.569				0.833	0.838
	0.726	0.629				0.836	0.827
	0.46	0.87				0.828	0.888
	0.851	0.541				0.278	0.369
	0.671	0.82				0.178	0.808
	0.864	0.866				0.853	0.753
	0.856	0.798				0.377	0.256
	0.8	0.819				0.815	0.847
	0.823	0.801				0.789	0.804
	0.785	0.857				0.823	0.81
	0.777	0.795				0.842	0.864
	0.872	0.803				0.861	0.806
	0.78	0.576				0.837	0.814
	0.79	0.874				0.872	0.341
	0.322	0.878				0.82	0.763
	0.843	0.65				0.753	0.469
	0.883	0.86				0.405	0.835
	0.641	0.774				0.849	0.718
	0.86	0.852				0.814	0.756
	0.81	0.872				0.812	0.754
	0.839	0.82				0.853	0.787
	0.868	0.801				-0.01	0.803
	0.81	0.218				0.842	0.15
	0.689	0.862				0.863	0.835
	0.282	0.855				0.877	0.882
	0.886	0.83				0.845	0.746
	0.865	0.841				0.649	0.825
	0.818	0.798				0.867	0.779
	0.826	0.866				0.586	0.311
	0.78	0.277				0.809	0.876
	0.893	0.864				0.785	0.855
	0.876	0.845				0.839	0.825
	0.821	0.878				0.785	0.564
	0.845	0.856				0.865	0.81
	0.815	0.798				0.273	0.701
	0.843	0.673				0.867	0.266
	0.763	0.868				0.89	0.891
	0.846	0.79				0.864	0.744
	0.466	0.863				0.878	0.845
	0.805	0.789				0.85	0.748
	0.796	0.855				0.64	0.676
	0.881	0.894				0.843	0.85
	0.865	0.875				0.789	0.128
	0.861	0.86				0.868	0.804
	0.856	0.75				0.849	0.721
	0.84	0.85				0.73	0.851
	0.779	0.779				0.498	0.764
	0.84	0.845				0.501	0.796
	0.737	0.105				0.573	7.02e-05
	0.845	0.866				0.747	0.407
	0.181	0.9				0.863	0.694
	0.852	0.595				0.899	0.846
	0.904	0.374				0.758	0.863
	0.686	0.897				0.824	0.744
	0.444	0.694				0.697	0.779
	0.889	0.799				0.843	0.485
	0.682	0.845				0.617	0.74
	0.734	0.828				0.849	0.864
	0.868	0.849				0.857	0.268
	0.828	0.875				0.783	0.845
	0.853	0.518				0.763	0.791
	0.876	0.878				0.729	0.516
	0.595	0.743				0.846	0.605
	0.875	0.862				0.793	0.855
	0.673	0.854				0.843	0.772
	0.84	0.87				0.801	0.852
	0.847	0.785				0.632	0.734
	0.766	0.82				0.793	0.703
	0.862	0.854				0.625	0.785
	0.838	0.849				0.863	0.572
	0.801	0.85				0.846	0.808
	0.85	0.866				0.859	0.801
	0.835	0.601				0.862	0.811
	0.836	0.846				0.866	0.818
	0.864	0.684				0.498	0.788
	0.637	0.86				0.82	0.749
	0.845	0.723				0.812	0.698
	0.659	0.818				0.705	0.77
	0.859	0.863				0.849	0.777
	0.602	0.839				0.818	0.831
	0.803	0.853				0.859	0.773
	0.878	0.753				0.847	0.536
	0.83	0.843				0.775	0.771
	0.86	0.861				0.75	0.809
	0.78	0.743				0.897	0.755
	0.843	0.874				0.852	0.75
	0.868	0.685				0.834	0.786
	0.714	0.766				0.593	0.863
	0.84	0.655				0.579	0.565
	0.812	0.851				0.752	0.375
	0.719	0.862				0.86	0.781
	0.486	0.731				0.793	0.829
	0.825	0.846				0.878	0.763
	0.848	0.829				0.842	0.889
	0.695	0.87				0.646	0.315
	0.854	0.745				0.806	0.871
	0.815	0.799				0.347	0.309
	0.871	0.685				0.85	0.853
	0.788	0.889				0.822	0.826
	0.468	0.149				0.799	0.788
	0.641	0.829				0.474	0.748
	0.87	0.859				0.795	0.336
	0.842	0.845				0.879	0.807
	0.846	0.869				0.883	0.656
	0.852	0.18				0.742	0.855
	0.871	0.862				0.848	0.923
	0.856	0.563				0.831	0.794
	0.805	0.85				0.87	0.824
	0.853	0.847				0.733	0.66
	0.81	0.772				0.837	0.839
	0.767	0.876				0.77	0.829
	0.862	0.663				0.833	0.75
	0.597					0.873	0.749
						0.863	0.878
						0.663	0.857
						0.754	0.833
						0.822	0.655
						0.863	0.819
						0.818	0.826
						0.736	0.713
						0.855	0.645
						0.825	0.104
						0.039	0.397
						0.864	0.14
						0.852	0.771
						0.86	0.752
						0.849	0.723
						0.819	0.8
						0.718	0.776
						0.254	0.72
						0.802	0.835
						0.862	0.851
						0.82	0.541
							0.731
							0.838
