# Supplementary material for: A dynamic feedback loop between retrograde sterol transport and TORC2 controls adaptation of the plasma membrane to stress
Source: EMBO J. 2025 Nov 13;44(24):7541–64. doi: 10.1038/s44318-025-00618-7 (PMC12705765; doi:10.1038/s44318-025-00618-7)
Supplement: Supplementary file 16 — Source data Fig. 2 [file 44318_2025_618_MOESM16_ESM.zip › Figure 2/2D-E/WB quantifications_numerical data.xls]

## Sheet: description
Total ypk1 and phospho-Ypk1 intensities were quantified, and the relative ypk1 phosphorylation compared to WT t0 (Fig. 3D), or to the t0 of the respective strain before treatment (Fig. 3E) on the same blot was calculated using the following formula:
(AUC(p-Ypk1 sample)/AUC(total Ypk1 sample))/(AUC(p-Ypk1 control)/AUC(total Ypk1 control))
AUC (area under the curve) = integrated signal intensity from Fiji

## Sheet: 3D_WT lam baseline
experiment	WT	lamDel	lamAA
20240725	1	0.917867
20240727	1	0.85863	1.04645
20250225	1	0.768561	1.11604
20250320 1	1	0.841424	1.19025
20250320 2	1	1.00552	1.13015
20240502	1	0.93384
20240530A	1	0.845176
20240607A	1	0.903897
20240521	1	0.778832	1.16726

## Sheet: 3E_WT lam PalmC
PalmC treatment timepoint [min]	WT			ΔΔ			AA
	rep1	rep2	rep3	rep1	rep2	rep3	rep1	rep2	rep3
0	1	1	1	1	1	1	1	1	1
0.5	0.297427	0.284797	0.343524	0.337315	0.350536	0.419026	0.265153	0.315366	0.315232
5	0.18727	0.15028	0.181044	0.258867	0.17886	0.24487	0.153666	0.133411	0.181417
15	0.191817	0.183163	0.207837	0.293231	0.193582	0.300029	0.182166	0.208365	0.194716
30	0.368886	0.506053	0.367486	0.372599	0.321139	0.396215	0.334368	0.45669	0.406657
60	0.674489	0.699805	0.442207	0.377317	0.365127	0.405662	0.659551	0.650705	0.584977
