# Supplementary material for: A dynamic feedback loop between retrograde sterol transport and TORC2 controls adaptation of the plasma membrane to stress
Source: EMBO J. 2025 Nov 13;44(24):7541–64. doi: 10.1038/s44318-025-00618-7 (PMC12705765; doi:10.1038/s44318-025-00618-7)
Supplement: Supplementary file 17 — Source data Fig. 3 [file 44318_2025_618_MOESM17_ESM.zip]

Archive with 20 entries (16 files):
- Figure 3/
- Figure 3/3A/
- Figure 3/3A/3A images readme.txt
- Figure 3/3A/D4H 2xPH single cell Pearson Avo3-delCT tor1-1 DMSO Rapa.xls
- Figure 3/3A/GFP-D4H mch-2xPH tor1-1 avo3-delCT Rapa t0.tif
- Figure 3/3A/GFP-D4H mch-2xPH tor1-1 avo3-delCT Rapa t1-2.tif
- Figure 3/3A/GFP-D4H mch-2xPH tor1-1 avo3-delCT Rapa t3+.tif
- Figure 3/3B/
- Figure 3/3B/3B images readme.txt
- Figure 3/3B/D4H 2xPH single cell Pearson Avo3-delCT tor1-1 PalmC after rapa.xls
- Figure 3/3B/mCh-2xPH GFP-D4H Avo3-delCT tor1-1 Rapa PalmC t30s.tif
- Figure 3/3B/mCh-2xPH GFP-D4H Avo3-delCT tor1-1 Rapa PalmC t5.tif
- Figure 3/3B/mCh-2xPH GFP-D4H Avo3-delCT tor1-1 Rapa t0.tif
- Figure 3/3B/mCh-2xPH GFP-D4H Avo3-delCT tor1-1 Rapa t30.tif
- Figure 3/3C/
- Figure 3/3C/3C images readme.txt
- Figure 3/3C/D4H 2xPH single cell Pearson LamAA DMSO PalmC.xls
- Figure 3/3C/mch-2xPH GFP-D4H LamAA PalmC t30s.tif
- Figure 3/3C/mch-2xPH GFP-D4H LamAA PalmC t5.tif
- Figure 3/3C/mch-2xPH GFP-D4H LamAA t0.tif
