# Supplementary material for: A dynamic feedback loop between retrograde sterol transport and TORC2 controls adaptation of the plasma membrane to stress
Source: EMBO J. 2025 Nov 13;44(24):7541–64. doi: 10.1038/s44318-025-00618-7 (PMC12705765; doi:10.1038/s44318-025-00618-7)
Supplement: Supplementary file 17 — Source data Fig. 3 [file 44318_2025_618_MOESM17_ESM.zip › Figure 3/3A/D4H 2xPH single cell Pearson Avo3-delCT tor1-1 DMSO Rapa.xls]

## Sheet: description
Pearson's coefficients of GFP-D4H and mCherry-2xPH(PLC) before and at specified timepoints post treatment were determined in single yeast cells.
Single cell values from 2-3 independent experiments were pooled to generate scatter plots.
Data from different experiments are contained in the same column, separated by empty cells. The first row of any experiment is marked with the experiment ID, or a partial experiment ID.

## Sheet: data
	Avo3-delCT tor1-1 DMSO							Avo3-delCT tor1-1 Rapamycin
experiment	timepoints						experiment	timepoints
	0	5	15	30				0	5	15	30
20240628							20240626
	0.542	0.174	0.415	0.367				0.562	0.156	0.761	0.728
	0.602	0.494	0.233	0.372				0.315	0.56	0.689	0.362
	0.579	0.53	0.605	0.591				0.362	0.748	0.043	0.042
	0.239	0.622	0.42	0.574				0.458	0.277	0.414	0.212
	0.705	0.382	0.63	0.65				0.267	0.44	0.146	0.243
	0.567	0.629	0.395	0.011				0.678	0.583	0.195	0.217
	0.033	0.611	0.319	0.547				0.523	0.193	0.095	0.05
	0.433	0.206	0.128	0.142				0.204	0.122	0.578	0.159
	0.794	0.403	0.52	0.155				0.165	0.703	0.376	0.241
	0.158	0.639	0.653	0.24				0.412	0.528	0.242	0.28
	0.566	0.617	0.633	0.436				0.535	0.102	0.061	0.312
	0.595	0.528	0.004	0.598				0.101	0.747	0.203	-0.017
	0.054	0.538	0.326	0.509				0.505	0.729	0.222	0.457
	0.312	0.068	-0.009	0.794				0.696	0.131	0.549	0.151
	0.747	0.536	0.593	0.193				0.341	0.276	0.538	-0.026
	0.299	0.53	0.596	0.246				0.356	0.782	0.423	0.089
	0.617	0.325	0.434	0.197				0.585	0.669	0.71	0.33
	0.444	0.48	0.45	0.362				0.496	0.642	0.557	0.298
	0.619	0.431	0.381	0.033				0.497	0.15	0.329	0.403
	0.28	0.575	0.73	0.372				0.18	0.458	0.278	0.025
	0.492	0.28	0.349	0.616				0.724	0.663	0.534	0.236
	0.556	0.287	0.331	0.821				0.84	0.506	0.388	0.153
	0.233	0.446	0.789	0.501				0.8	0.769	0.679	0.333
	0.503	0.571	0.803	0.735				0.181	0.329	0.48	0.22
	0.181	0.28	0.422	0.378				0.728	0.407	0.288	0.272
	0.358	0.643	0.699	0.545				0.784	0.002	0.201	0.245
	0.567	0.168	0.048	0.525				0.561	-0.014	0.175	0.145
	0.645	0.477	0.17	0.544				0.729	0.514	0.604	-0.079
	0.402	0.693	0.637	0.489				0.526	0.228	0.055	0.468
	0.449	0.373	0.735	0.083				0.101	0.25	0.151	0.537
	0.334	0.703	0.342	0.772				0.707	0.437	0.098	-0.047
	0.325	0.407	0.63	0.667				0.729	0.378	0.431	0.228
	0.506	0.544	0.228	0.573				0.407	0.193	0.256	0.193
	0.443	0.367	0.723	0.261				0.257	0.549	0.613	0.342
	0.522	0.417	0.37	0.388				0.069	0.497	0.348	0.65
	0.521	0.571	0.44	0.711				0.425	0.771	0.566	0.348
	0.31	0.211	0.566	0.346				0.123	0.461	0.178	0.178
	0.369	0.571	0.091	0.536				0.605	0.368	0.59	0.162
	0.625	0.17	0.18	0.485				0.33	0.633	0.701	0.549
	0.706	0.659	0.365	0.247				0.777	0.548	0.469	0.151
	0.465	0.479	0.5	0.769				0.152	0.581	0.438	0.439
	0.557	0.352	0.51	0.551				0.462	0.473	0.186	0.317
	0.591	0.442	-0.065	0.67				0.313	0.452	0.511	-0.006
	0.575	0.54	0.437	0.604				0.574	0.332	0.59	-0.01
	0.304	0.14	0.256	0.699				0.815	0.776	0.694	0.125
	0.275	0.547	0.559	0.69				0.683	0.547	0.527	0.014
	0.634	0.491	0.203	0.5				0.658	0.137	0.047	0.704
	0.708	0.568	0.462	0.289				0.634	0.583	0.661	0.257
	0.091	0.548	0.352	0.112				0.625	0.576	0.438	-0.166
	0.4	0.359	0.257	0.228				0.595	0.468	0.567	-0.129
	0.509	0.774	0.315	0.34				0.683	0.379	0.331	0.25
	0.802	0.582	0.768	0.245				0.426	0.441	0.387	0.027
	0.666	0.658	0.567	0.482				0.336	0.685	0.694	0.186
	0.686	0.779	0.514	0.791				0.505	0.143	0.332	0.166
	0.121	0.162	0.356	0.767				0.102	0.274	0.407	0.135
	0.688	0.563	0.618	0.424				0.566	0.63	0.583	0.626
	0.039	0.291	0.061	0.422				0.711	0.514	0.529	0.108
	0.588	0.528	0.578	0.707				0.771	0.49	0.677	0.277
	0.333	0.485	0.231	0.298				0.59	0.357	0.27	0.65
	0.584	0.227	0.561	0.814				0.236	0.765	0.654	0.085
	0.354	0.714	0.667	0.53				0.525	0.081	0.247	0.643
	0.177	0.051	0.227	0.767				0.321	0.821	0.814	0.444
	0.512	0.544	0.549	0.646				0.364	0.798	0.824	-0.181
	0.475	0.534	0.032	0.34				0.252	0.715	0.48	0.253
	0.142	0.243	0.458	0.784				0.643	0.613	0.295	0.23
	-0.027	0.032	0.565	0.404				0.466	0.707	0.768	0.338
	0.45	0.501	0.111	0.053				0.571	0.639	0.249	0.311
	0.277	0.692	0.104	0.645				0.792	0.316	0.242	0.247
	0.236	0.325	0.28	0.41				0.514	0.214	0.387	0.242
	0.73	0.714	0.674	0.275				0.689	0.769	0.06	0.56
	0.236	0.29	0.227	0.176				0.132	0.701	0.671	0.173
	0.24	0.144	0.589	0.543				0.679	0.579	0.636	0.718
	0.772	0.499	0.207	0.517				0.296	0.473	0.119	0.102
	0.486	0.517	0.347	0.305				0.22	0.121	0.033	0.187
	0.527	0.485	0.021	0.49				0.466	0.586	0.371	0.446
	0.451	0.429	0.378	0.52				0.637	0.329	0.315	0.554
	0.281	0.435	0.55	0.274				0.179	0.649	0.762	0.044
	0.513	0.324	0.296	0.242				0.224	0.22	0.064	0.003
	0.561	0.418	0.604	0.304				0.708	0.718	0.546	0.617
	0.586	0.478	0.108	0.683				0.766	0.398	0.335	0.222
	0.664	0.479	0.328	0.316				0.759	0.428	0.72	0.708
	0.263	0.726	0.357	0.252				0.655	0.277	0.295	0.219
	0.484	0.295	0.22	0.763				0.51	0.687	0.392	0.207
	0.602	0.057	0.458	0.334				0.543	0.837	0.367	0.237
	0.295	0.74	0.664	0.31				0.751	0.613	0.222	0.716
	0.251	0.376	0.326	0.019				0.708	0.792	0.733	0.066
	0.549	0.417	0.009	0.777				0.448	0.323	0.677	0.241
	0.506	0.619	0.445	0.393				0.543	0.418	0.658	0.076
	0.262	0.361	0.699	0.092				0.55	0.623	0.086	0.162
	0.57	0.759	0.245	0.549				0.145	0.59	0.304	0.36
	0.391	0.501	0.409	0.476				0.725	0.598	0.595	0.317
	0.571	0.61	0.236	0.558				0.767	0.227	0.387	0.374
	0.621	0.075	0.74	0.434				0.276	0.446	0.7	-0.115
	0.541	0.47	0.436	0.262				0.723	0.07	-0.057	0.244
	0.09	0.725	0.709	0.556				0.639	0.651	0.324	0.337
	0.567	0.507	0.384	0.63				0.368	0.777	0.373	0.24
	-0.131	0.194	0.825	0.566				0.502	0.813	-0.044	0.206
	-0.102	0.503	0.708	0.199				0.751	0.531	0.585	0.287
	0.437	0.139	0.302	0.828				0.765	0.236	0.686	0.361
	0.37	0.015	0.177	0.74				0.132	0.445	0.595	0.202
	0.782	0.53	0.562	0.546				0.317	0.279	0.56	-0.016
	0.452	0.172	0.662	0.751				0.693	0.136	0.21	0.231
	0.686	0.585	0.317	0.627				0.502	0.349	0.146	0.12
	0.035	0.328	0.119	0.376				0.75	0.657	0.764	0.589
	0.468	0.736	0.672	0.183				0.648	0.656	0.105	0.264
	0.194	0.531	0.105	0.749				0.624	0.522	0.238	0.025
	0.773	0.027	0.659	0.286				0.478	0.764	0.807	0.087
	0.783	0.319	0.524	0.278				0.703	0.48	0.685	0.167
	0.098	0.69	0.578	0.74				0.479	0.707	0.704	0.134
	0.269	0.728	0.535	0.347				0.108	0.286	0.807	0.199
	0.454	0.537	0.415	0.223				0.218	0.748	0.491	0.052
	0.301	0.307	0.395	0.362				0.745	0.437	0.754	0.419
	0.552	0.277	0.178	0.381				0.716	0.568	0.558	0.073
	0.258	0.744	0.281	0.272				0.791	0.487	0.741	0.385
	0.649	0.076	0.221	0.174				0.803	0.602	0.311	0.282
	0.483	0.49	0.384	0.256				0.563	0.156	0.367	0.09
	-0.002	0.74	0.366	0.772				0.765	0.2	0.491	0.717
	0.232	0.365	0.386	0.689				0.522	0.629	0.712	0.197
	0.443	0.185	0.259	0.429				0.637	0.68	0.181	0.59
	0.459	0.147	0.2	0.283				0.715	0.449	-0.05	0.064
	0.537	0.515	0.66	-0.012				0.594	0.63	0.381	0.46
	0.691	0.685	0.399	0.118				0.454	0.365	0.354	0.207
	0.448	0.735	0.736	0.809				0.744	0.541	0.494	0.194
	0.488	0.508	0.477	0.405				0.246	0.774	0.73	0.171
	0.601	0.727	0.733	0.713				0.162	0.509	0.504	-0.008
	0.583	0.495	0.477	0.309				0.423	0.363	0.542	-0.06
	0.225	0.78	0.814	0.365				0.452	0.115	0.74	0.198
	0.48	0.277	0.405	0.587				0.03	0.685	0.438	0.092
	0.49	0.43	0.446	0.417				0.191	0.471	0.479	0.732
	0.467	0.452	0.531	0.665				0.531	0.701	0.511	0.356
	0.204	0.652	0.738	0.1				0.342	0.515	0.83	0.113
	0.804	0.429	-0.014	0.551				0.134	-0.045	0.723	0.124
	0.511	0.197	0.607	0.367				0.245	0.801	0.812	0.29
	0.434	0.722	0.643	0.18				0.666	0.744	0.323	0.266
	0.787	0.8	0.738	0.379				0.785	0.738	0.456	0.113
	0.604	0.446	0.349	0.758				0.338	0.731	0.807	0.672
	0.456	0.738	0.395	0.335				0.59	0.504	0.573	0.355
	0.137	0.624	0.644	0.18				0.635	0.631	0.763	0.635
	0.287	0.665	0.781	0.599				0.704	0.072	0.675	0.408
	0.165	0.346	0.167	0.578				0.247	0.762	0.532	0.752
	0.583	0.452	0.515	0.563				0.298	0.555	0.158	0.518
	0.15	0.254	0.431	0.241				0.536	0.542	0.307	0.136
	0.722	0.476	0.521	0.533				0.325	0.828	0.522	0.32
	0.551	0.133	0.007	0.458				0.8	0.785	0.8	0.51
	0.2	0.497	0.214	0.039				0.703	0.78	0.584	0.225
	0.597	0.517	0.549	0.234				0.504	0.649	0.327	0.215
	0.318	0.45	0.378	0.8				-0.065	0.464	0.439	0.542
	0.667	0.409	0.692	0.303				0.159	0.542	0.364	0.402
	0.609	0.089	0.515	0.73				0.041	0.441	0.473	0.218
	0.253	0.368	0.257	0.817				0.141	0.142	0.659	0.068
	0.324	0.655	0.796	0.106				0.297	0.246	0.097	0.245
	0.225	0.434	0.437	0.543				0.467	0.727	0.259	0.756
	0.761	0.386	0.424	0.608				0.586	0.7	0.749	-0.054
	0.44	0.394	-0.061	0.452				0.144	0.823	0.754	0.318
	0.316	0.43	0.703	0.374				0.615	0.806	0.802	0.301
	0.077	0.63	0.543	0.803				0.456	0.435	0.639	0.06
	0.716	0.5	0.474	0.739				0.731	0.72	0.166	-0.067
	0.384	0.616	0.756	0.601				0.674	0.55	0.593	0.286
	0.435	0.376	0.225	0.669				0.338	0.314	0.261	0.691
	0.278	0.499	0.202	0.398				0.3	0.427	0.572	-0.111
	0.088	0.635	0.449	0.365					0.362	0.511	0.12
	0.61	0.495	0.67	0.765					0.497	0.291	0.082
	0.757	0.45	0.405	0.126						0.147	0.335
		0.032	0.751	0.082						0.463	0.165
		0.612	0.201	0.739							0.409
		0.681	0.433	0.302							0.252
			0.148	0.651							0.133
			0.33	-0.037							0.137
			0.452	0.296							0.31
				0.448							0.363
											0.32
											0.101
											0.18
											0.255
							20240628
								0.302	0.349	0.247	-0.178
								0.173	0.146	0.133	0.164
								0.036	0.191	0.12	0.376
								0.607	0.354	0.389	-0.038
								0.161	0.176	0.351	0.289
20240716								0.131	0.508	0.72	0.16
	0.548	0.608	0.443	0.606				0.508	0.792	0.291	0.52
	0.592	0.521	0.173	0.59				0.795	0.567	0.624	0.1
	0.126	0.162	0.167	0.141				0.753	0.573	0.136	0.222
	0.405	0.067	0.492	0.306				0.555	0.792	0.189	0.022
	0.317	0.418	0.24	0.316				-0.196	-0.016	0.258	0.115
	0.398	0.46	0.665	0.635				0.231	0.003	0.195	0.066
	-0.026	0.469	0.605	0.296				0.262	0.324	0.262	-0.11
	0.118	0.192	0.05	0.000955				0.187	0.533	0.13	0.151
	0.486	0.123	0.502	0.482				0.105	0.059	0.534	0.06
	0.197	0.471	0.176	0.068				0.632	0.245	0.443	0.053
	0.39	0.108	-0.116	0.429				0.748	0.675	0.648	0.108
	0.41	0.086	0.348	-0.137				0.256	0.786	0.196	0.598
	0.731	0.428	0.233	0.358				0.692	0.552	0.497	0.13
	0.091	0.537	0.237	0.47				0.701	0.415	0.441	0.142
	0.237	0.197	0.484	0.687				0.37	0.717	0.182	0.024
	0.166	0.419	0.648	0.231				0.334	0.658	0.755	0.059
	0.648	0.598	0.039	0.079				0.187	0.447	0.068	0.655
	0.614	0.327	0.604	0.334				0.339	0.159	-0.118	0.004
	0.181	0.625	0.071	0.271				0.115	0.17	0.408	-0.108
	0.261	0.189	0.074	-0.003				0.488	0.107	0.644	0.372
	0.638	-0.025	0.155	0.028				0.171	0.238	0.471	0.406
	0.755	0.297	0.261	0.243				-0.083	0.341	0.351	0.33
	0.624	0.689	0.315	0.3				0.359	0.558	0.409	0.171
	0.713	0.477	0.407	0.476				0.766	0.739	0.623	0.145
	0.52	0.691	0.271	0.344				0.282	0.311	0.322	0.295
	0.47	0.347	0.455	0.74				0.7	0.717	0.099	0.16
	0.182	0.242	0.193	0.337				0.472	0.186	0.283	0.059
	0.254	0.122	0.685	0.183				0.181	0.275	0.471	0.134
	-0.133	0.27	0.062	0.323				0.548	0.475	0.287	0.112
	0.257	0.531	0.172	-0.052				0.227	0.136	0.122	0.51
	0.157	-0.177	0.349	0.396				0.112	0.144	0.264	0.124
	0.005	0.268	-0.024	0.499				0.244	-0.159	0.168	-0.056
	0.154	0.027	0.426	0.475				0.318	0.14	0.431	0.091
	0.024	0.309	0.058	0.11				0.406	0.123	0.695	0.112
	0.687	0.24	0.152	0.011				0.623	0.742	0.659	0.557
	0.163	-0.066	0.345	0.288				0.599	0.56	0.346	0.357
	0.577	0.226	0.272	0.561				0.367	0.747	0.823	0.274
	0.087	0.285	0.262	0.218				0.725	0.226	0.207	0.593
	0.192	0.256	0.414	0.414				0.497	0.825	0.196	0.456
	0.271	0.428	0.375	0.215				0.716	0.259	0.052	-0.063
	0.759	0.281	0.461	0.544				0.602	0.633	0.53	0.018
	0.366	0.728	0.259	0.336				0.273	0.317	0.718	0.263
	0.448	0.416	0.468	0.287				0.678	0.09	0.706	0.31
	0.448	0.704	0.7	0.754				0.449	0.729	0.445	0.243
	0.373	0.64	0.152	0.505				0.564	0.544	0.139	0.126
	0.134	0.095	0.327	0.578				0.471	0.31	0.554	0.1
	0.308	0.165	0.152	0.139				0.277	0.484	0.787	0.208
	0.158	0.256	-0.041	0.203				0.06	0.366	0.492	0.756
	0.373	0.176	0.146	0.161				0.029	0.632	0.076	0.13
	0.444	0.116	0.286	0.191				0.733	0.277	0.654	0.108
	0.703	0.294	0.187	0.555				0.383	0.711	0.465	-0.026
	0.194	0.506	0.515	0.716				0.747	0.621	0.458	0.231
	0.547	0.603	0.218	-0.06				0.789	0.779	0.33	0.521
	0.689	0.439	0.192	0.024				0.74	0.751	0.326	0.107
	0.15	0.298	0.35	0.27				0.417	0.669	0.777	0.021
	-0.03	0.708	0.389	0.302				0.775	0.448	0.126	0.792
	0.118	0.125	0.23	0.212				0.179	0.729	0.353	0.318
	0.129	-0.101	0.246	0.583				0.569	0.735	0.141	0.053
	0.463	0.018	-0.018	0.026				0.082	0.183	0.547	0.436
	0.579	0.323	0.352	0.257				0.059	0.045	0.441	0.004
	0.47	0.531	0.487	0.346				0.128	0.188	0.068	0.134
	0.817	0.695	0.594	0.682				0.316	0.032	0.244	-0.03
	0.46	0.465	0.681	0.604				-0.023	0.382	0.476	-0.057
	0.172	0.807	0.506	0.31				0.489	0.173	0.273	-0.004
	0.29	0.395	0.362	0.404				0.161	0.019	-0.044	-0.029
	0.226	0.192	0.775	0.793				0.724	0.305	0.267	0.147
	0.205	0.269	0.203	0.123				0.436	0.58	0.152	0.676
	0.416	0.281	0.101	0.377				0.232	0.165	0.234	0.33
	0.266	0.388	0.264	0.22				0.155	0.254	0.397	0.24
	0.247	0.599	0.064	0.158				0.789	0.084	0.3	0.155
	0.409	0.311	0.183	0.619				0.682	0.684	0.278	0.493
	0.68	0.153	0.359	0.581				0.749	0.714	0.246	0.026
	0.574	0.554	0.615	0.215				0.159	0.599	0.306	0.136
	0.093	0.688	0.298	0.595				-0.049	0.307	0.086	0.395
	0.086	0.552	0.382	0.467				-0.124	0.184	0.765	0.598
	0.761	0.177	0.256	0.453				0.219	0.068	0.37	0.143
	0.007	0.173	0.299	0.391				0.297	0.511	0.098	0.3
	0.163	0.715	0.562	0.168				0.693	0.159	0.717	0.498
	0.061	0.238	0.615	0.382				0.657	0.327	0.755	0.281
	0.145	0.18	-0.05	0.648				0.756	0.751	0.592	0.236
	0.8	0.321	0.422	0.079				0.304	0.769	0.6	0.257
	0.168	0.138	0.6	0.326				0.593	0.8	0.754	0.241
	0.185	0.132	0.095	0.389				0.217	0.599	0.116	-0.011
	0.174	0.199	0.218	0.667				0.534	0.749	0.128	0.211
	0.392	0.186	0.409	0.167				0.702	0.586	0.16	0.12
	0.124	0.121	0.278	0.222				0.609	0.251	0.81	0.628
	0.615	0.326	0.104	0.419				0.679	0.39	0.618	0.078
	0.223	0.482	0.179	0.199				0.533	0.744	0.283	0.003
	0.385	0.654	0.164	0.474				0.557	0.512	0.05	-0.052
	0.598	0.097	0.223	0.542				0.143	0.238	0.528	0.186
	0.53	0.296	0.226	0.77				0.534	0.179	0.133	0.083
	0.61	0.5	0.712	0.247				0.253	0.557	0.195	0.12
	0.178	0.113	0.552	0.28				0.154	-0.105	0.059	0.626
	0.388	0.434	0.558	0.582				0.246	0.095	-0.034	0.358
	0.395	0.241	0.596	0.327				0.281	0.123	0.237	-0.038
	0.073	0.312	0.324	0.412				0.128	0.037	0.748	-0.034
	0.428	0.248	0.287	-0.437				0.505	0.785	0.455	0.101
	-0.066	0.38	0.058	0.266				0.494	0.487	0.019	0.347
	0.089	0.443	0.273	0.334				0.235	0.383	0.177	0.299
	0.157	0.695	0.113	0.175				-0.205	0.06	0.132	0.205
	0.313	0.173	0.312	0.073				-0.029	0.307	0.246	0.717
	0.396	0.026	0.000656	0.291				0.677	0.785	0.817	0.683
	0.678	0.108	0.546	0.236				0.744	0.438	0.322	0.718
	0.638	0.262	0.261	0.129				0.609	0.577	0.63	0.156
	0.729	0.139	0.78	0.644				0.468	0.796	0.798	0.5
	0.194	0.372	0.209	0.57				0.784	0.52	0.541	-0.205
	0.4	0.627	0.117	-0.011				0.219	0.713	0.702	0.274
	0.737	0.69	0.079	0.029				0.734	0.676	0.699	-0.049
	0.356	0.189	0.067	0.642				0.755	-0.065	0.008	-0.029
	0.315	0.637	0.403	0.186				-0.01	0.062	0.177	0.116
	0.674	0.695	0.41	0.365				0.425	0.005	0.098	0.662
	0.562	0.17	0.717	0.173				0.141	0.26	0.023	-0.025
	0.198	0.156	0.736	0.585				-0.01	0.507	0.36	0.419
	0.584	0.689	0.389	0.326				0.501	0.503	0.81	0.581
	0.773	0.472	0.744	0.507				0.239	0.696	0.669	0.421
	0.218	0.556	0.364	0.189				0.549	0.504	0.716	0.366
	0.504	0.77	0.423	0.162				0.73	0.556	0.315	0.318
	0.491	0.811	0.348	0.381				0.62	0.067	0.399	0.149
	0.557	0.349	0.616	0.26				0.648	0.406	0.572	0.372
	0.661	0.152	0.351	0.512				0.265	0.27	0.225	0.148
	0.387	0.309	0.783	0.24				0.403	0.723	0.464	0.04
	0.758	0.331	0.739	0.763				0.644	0.676	0.706	0.716
	0.756	0.456	0.467	0.502				0.654	0.169	0.407	-0.067
	0.716	0.09	0.272	0.782				-0.032	0.54	0.468	0.308
	0.343	0.811	0.096	0.252				0.047	0.559	0.138	0.216
	0.461	0.671	0.311	0.022				0.588	0.544	0.567	0.33
	0.266	0.783	0.206	0.395				0.501	0.751	0.486	0.388
	0.442	0.216	0.378	0.272				0.685	0.397	0.233	0.000198
	0.431	0.528	0.036	0.634				0.754	0.73	0.45	0.172
	0.739	0.426	0.754	-0.106				0.317	0.416	0.529	0.215
	0.629	0.358	0.533	0.692				0.45	0.351	0.43	0.286
	0.774	0.526	0.721	0.671				-0.001	0.604	0.215	0.487
	0.711	0.451	0.353	0.628				0.348	0.247	0.42	-0.097
	0.213	0.561	0.327	0.738				0.403	0.115	0.677	0.098
	0.000732	0.752	0.114	-0.02				0.528	0.432	0.136	-0.115
	0.112	0.644	0.353	0.384				0.15	0.708	0.012	0.217
	0.28	0.589	0.22	0.555				0.435	-0.004	0.25	0.284
	0.202	-0.02	0.557	0.049				0.743	0.312	0.483	0.018
	0.325	0.222	0.331	0.38				0.118	0.133	0.085	0.33
	0.187	0.582	0.587	0.581				0.053	0.626	0.58	-0.066
	0.107	0.092	0.671	0.434				0.131	0.175	0.139
	0.58	0.293	0.501	0.323				0.75		0.666
	0.106	0.184	0.703	0.339				0.293		0.097
	0.122	-0.008	-0.072	0.246
	0.28	0.318	0.282	0.196
	-0.126	0.124	0.3	0.269
	0.466	0.256	0.297	0.42
	0.352	0.204	0.119	0.225
	0.743	0.156	0.237	0.282
	0.337	-0.096	0.02	0.269
	0.257	0.535	0.123	-0.132
	0.251	0.23	0.365	0.382
	0.614	0.689	0.044	0.081
	0.779	0.338	0.402	0.401
	0.618	0.079	0.309	0.232
	0.345	0.098	0.188	0.618
	0.667	0.682	0.011	0.473
	0.335	0.66	0.254	0.406
	0.09	0.556	0.173	0.187
	0.634	0.35	0.412	0.224
	0.372	0.726	0.301	0.116
	0.362	0.324	0.056	0.382
	0.437	0.204	0.16	0.311
	0.704	0.557	0.161	0.261
	0.213	0.38	0.532	0.082
	0.168	0.186	0.11	0.546
	0.543	0.604	0.646	0.228
	0.599	0.393	0.753	0.487
	0.099	0.1	0.306	0.105
	0.411	0.285	0.671	0.77
	-0.004	0.641	0.336	0.496
	0.234	0.177	0.441	0.311
	0.632	0.731	0.432	0.692
	0.511	0.43	0.34	0.185
	0.206	0.153	0.332	0.289
	0.465	0.042	0.204	0.467
	0.357	0.326	0.648	0.315
	0.234	0.385	0.119	0.372
	0.206	0.349	0.574	0.247
	0.148	0.46	0.432	0.529
		0.309	0.641	0.334
		0.36	0.23	0.286
		0.154	-0.032	0.395
		0.039	0.412	0.332
			0.193	0.061
			0.277	0.492
			0.698	0.449
			0.308	0.174
			-0.059	-0.064
				0.224
				0.282
				0.211
				0.194
				0.518
				0.069
