# Supplementary material for: A dynamic feedback loop between retrograde sterol transport and TORC2 controls adaptation of the plasma membrane to stress
Source: EMBO J. 2025 Nov 13;44(24):7541–64. doi: 10.1038/s44318-025-00618-7 (PMC12705765; doi:10.1038/s44318-025-00618-7)
Supplement: Supplementary file 17 — Source data Fig. 3 [file 44318_2025_618_MOESM17_ESM.zip › Figure 3/3B/D4H 2xPH single cell Pearson Avo3-delCT tor1-1 PalmC after rapa.xls]

## Sheet: description
Pearson's coefficients of GFP-D4H and mCherry-2xPH(PLC) before and at specified timepoints post treatment were determined in single yeast cells.
Single cell values from 2-3 independent experiments were pooled to generate scatter plots.
Data from different experiments are contained in the same column, separated by empty cells. The first row of any experiment is marked with the experiment ID, or a partial experiment ID.

## Sheet: data
experiment	Avo3-delCT tor1-1 30 min rapa pretreat				experiment	Avo3-delCT tor1-1 30 min rapa pretreat
	-	0.5 min DMSO				-	0.5 min PalmC
20240820					20240820	0.36	0.25
	0.413	0.345				0.358	0.191
	0.013	0.149				0.342	0.215
	0.367	0.366				0.215	0.153
	0.231	0.225				-0.095	0.178
	0.085	0.13				0.043	-0.065
	0.146	0.567				0.202	0.213
	0.248	0.144				0.369	0.29
	0.178	0.305				0.179	0.442
	0.319	0.37				0.445	0.326
	0.325	0.374				0.251	0.219
	0.318	0.274				-0.004	0.716
	0.296	0.413				0.157	0.294
	0.544	0.042				0.336	0.509
	0.028	0.023				0.35	0.378
	0.056	0.223				0.041	0.358
	0.139	0.048				0.267	0.157
	0.674	0.46				0.306	0.115
	0.018	0.127				0.168	0.276
	0.16	0.148				0.44	0.228
	-0.01	0.019				0.246	0.204
	-0.019	0.327				-0.01	0.34
	0.325	0.152				0.518	0.002
	-0.006	0.223				0.051	0.155
	0.11	0.257				0.435	0.52
	0.283	0.263				0.353	0.157
	0.262	0.491				0.531	0.341
	0.29	0.232				0.468	0.233
	0.261	0.261				0.233	0.486
	0.233	0.065				0.459	0.548
	0.267	0.131				0.178	0.516
	0.085	0.117				0.271	0.659
	-0.042	0.023				0.294	0.115
	-0.016	0.018				0.159	0.269
	0.094	0.128				0.265	0.412
	0.262	0.771				-0.008	0.23
	0.733	0.435				0.24	0.205
	0.405	0.444				0.522	0.206
	0.335	0.39				0.111	0.107
	0.411	0.514				0.565	0.218
	0.465	0.411				0.309	0.474
	0.106	-0.003				0.195	0.431
	0.363	0.352				0.187	0.277
	0.134	0.629				0.601	0.379
	0.416	0.379				0.422	0.273
	0.514	0.485				0.14	0.486
	0.362	-0.084				0.43	0.373
	0.327	0.433				0.338	0.195
	0.541	0.074				-0.072	0.217
	-0.048	0.163				0.364	0.246
	0.467	0.252				0.093	0.345
	0.003	0.48				0.022	0.116
	0.138	0.48				-0.215	0.382
	0.162	0.353				0.72	0.363
	0.059	-0.034				0.289	0.613
	0.514	0.074				0.299	0.123
	-0.075	0.256				0.043	0.267
	0.48	0.313				-0.089	0.6
	0.526	0.402				0.583	0.21
	0.07	0.222				0.204	0.432
	0.294	0.121				0.129	0.273
	0.296	0.155				0.253	0.33
	0.14	0.418				0.159	0.27
	0.21	0.698				0.175	0.3
	0.203	0.101				-0.055	0.396
	0.036	0.123				0.377	0.386
	0.683	0.022				0.067	0.327
	-0.046	0.028				0.281	0.174
	0.00048	0.239				0.215	0.49
	0.177	0.309				0.586	0.278
	0.271	0.091				-0.003	0.396
	0.234	0.012				0.449	0.188
	0.326	0.027				0.328	0.08
	0.116	-0.002				0.232	0.151
	0.14	0.302				0.137	0.292
	-0.099	0.159				-0.004	0.056
	0.244	0.311				0.621	0.214
	0.329	0.453				0.198	0.343
	0.27	0.373				0.5	0.22
	0.363	0.438				0.314	0.04
	0.43	0.386				0.199	0.232
	0.222	0.075				0.464	0.499
	0.468	0.223				0.291	0.221
	0.371	0.106				0.054	0.331
	0.125	0.09				-0.135	0.506
	0.15	0.711				0.068	0.286
	0.133	0.295				0.324	0.13
	0.257	0.112				0.13	0.389
	0.692	0.394				0.203	0.395
	0.36	-0.015				0.21	0.192
	0.235	0.434				0.505	0.231
	0.328	0.379				0.236	0.117
	0.035	0.103				0.213	0.442
	0.32	0.252				0.62	0.147
	0.306	0.325				0.278	0.319
	0.171	0.248				0.23	0.265
	0.292	0.442				-0.086	0.213
	0.302	0.352				0.023	0.527
	0.245	-0.04				-0.075	0.167
	0.375	-0.064				-0.073	0.388
	0.455	0.347				-0.091	0.233
	-0.05	0.018				0.01	0.202
	-0.013	0.466				-0.075	0.091
	0.28	0.338				0.208	0.182
	0.001	0.543				0.321	0.293
	0.538	0.471				0.225	0.289
	0.242	0.165				0.396	0.419
	0.437	0.213				0.334	0.492
	0.19	0.019				0.14	0.482
	0.218	0.281				-0.047	0.432
	0.098	0.081				0.151	0.146
	0.29	0.222				0.104	0.171
	0.218	0.166				0.003	0.075
	0.062	0.587				0.104	-0.091
	0.286	0.452				0.3	0.215
	0.224	0.228				0.243	0.144
	0.399	0.321				-0.119	0.084
	0.413	0.03				0.046	0.22
	0.204	0.365				0.322	0.278
	0.38	0.133				0.192	0.335
	0.158	0.399				0.205	0.218
	0.341	0.306				0.205	0.374
	0.073	0.143				0.052	0.317
	0.406	0.112				0.07	0.257
	0.154	0.333				-0.048	0.336
	0.15	0.072				0.151	0.164
	0.069	0.122					-0.191
	0.508	0.288					0.35
	0.002	0.096					0.174
	0.137	0.345					0.592
	0.354	0.202					0.595
	0.361	0.624					0.154
	0.371	0.173					0.262
	0.308	0.586					0.205
	0.561	0.052					0.283
	0.149	0.245					0.043
	0.078	-0.095					0.157
	0.411	0.563					0.261
	-0.003	0.086					0.18
	0.009	0.149
	0.586	0.297			20240829
	-0.005	0.229				-0.106	0.158
	0.127	0.129				0.156	0.08
	0.231	0.049				-0.047	0.017
	0.205	0.185				-0.064	0.292
	0.305	0.036				0.215	0.545
	0.19	0.302				0.383	0.136
	0.287	0.227				0.204	0.078
	0.044	0.269				-0.037	0.262
	0.378	0.405				0.155	0.32
	0.204	0.394				0.416	0.184
	0.454	0.082				0.264	0.635
	0.353	0.146				0.31	-0.008
	0.403	0.467				0.422	0.105
	0.25	0.17				0.186	0.281
	0.099	0.159				-0.03	0.137
	0.355	0.359				0.053	0.231
	0.186	0.384				-0.086	0.357
	0.249					0.265	0.376
	0.239					0.041	0.544
	0.381					0.121	0.288
						0.77	0.279
20240829						0.174	0.194
	0.132	0.038				0.318	0.254
	0.007	0.163				-0.027	0.388
	0.137	0.177				0.134	0.59
	0.125	0.082				0.021	0.521
	0.077	-0.017				0.017	0.122
	0.229	0.205				-0.064	0.561
	-0.086	-0.135				0.481	0.192
	0.161	0.18				0.545	0.2
	-0.04	0.008				0.043	0.487
	0.178	0.095				0.009	0.38
	-0.208	0.062				0.06	0.198
	0.189	0.122				-0.067	0.697
	0.032	0.232				0.485	0.399
	-0.09	0.019				0.01	0.472
	0.352	0.446				0.219	0.177
	0.57	0.508				0.161	0.423
	0.008	-0.03				0.089	-0.056
	0.412	0.247				0.153	0.361
	0.411	0.402				0.607	0.144
	0.214	0.189				0.022	0.141
	0.303	0.181				0.152	0.146
	0.39	0.291				0.089	0.335
	0.637	0.255				0.008	0.259
	0.257	0.548				0.319	0.351
	0.142	0.061				0.283	0.105
	0.256	0.357				0.331	0.255
	0.016	0.328				0.622	0.182
	0.053	0.021				0.271	0.392
	0.052	0.064				0.367	0.21
	0.121	0.062				-0.035	0.541
	0.291	0.114				0.159	0.277
	0.259	-0.005				0.242	0.253
	0.339	0.366				0.134	0.23
	0.327	0.393				0.514	0.299
	0.018	0.157				0.353	0.044
	0.694	0.701				0.084	0.261
	0.409	0.334				0.367	0.217
	0.689	0.637				-0.042	0.558
	0.548	0.618				0.39	0.253
	0.481	0.445				0.327	0.083
	0.515	0.453				-0.002	0.647
	0.252	0.207				0.138	0.401
	0.093	0.111				0.769	0.305
	0.278	0.271				0.132	0.184
	0.045	0.141				0.322	0.462
	0.011	0.035				-0.074	0.023
	0.072	-0.015				0.297	0.358
	0.296	0.296				0.246	0.617
	-0.095	-0.027				0.312	-0.064
	-0.036	0.085				0.093	0.27
	0.501	-0.066				0.136	0.344
	-0.073	0.022				-0.102	0.343
	0.117	0.203				0.298	0.441
	0.208	0.305				0.016	0.645
	-0.043	0.108				0.037	0.084
	0.149	0.008				0.199	0.199
	0.044	0.455				0.155	0.312
	0.468	0.169				0.201	0.401
	0.238	0.141				0.172	0.535
	-0.021	0.055				0.063	0.266
	-0.044	0.4				0.036	0.193
	0.38	0.252				0.361	0.665
	0.178	0.326				0.048	0.294
	0.327	0.104				0.11	0.509
	0.06	0.409				-0.072	0.146
	0.416	0.083				0.229	0.397
	0.053	0.396				0.05	0.389
	0.27	0.241				0.211	0.122
	0.097	-0.083				0.489	0.111
	-0.059	0.172				0.066	0.247
	0.285	0.606				0.076	0.492
	0.564	0.048				0.696	0.377
	-0.089	0.162				0.489	0.356
	0.139	0.28				0.272	0.301
	0.188	0.048				0.532	0.217
	-0.076	0.442				0.257	0.277
	0.351	0.352				0.406	0.383
	0.214	0.089				0.133	0.276
	0.1	0.269				0.23	0.492
	0.29	0.327				0.441	0.497
	0.281	0.159				0.155	0.193
	0.217	-0.038				0.41	0.002
	0.069	0.168				0.294	0.386
	0.103	0.11				0.195	0.562
	0.043	0.076				-0.037	0.355
	0.08	0.159				0.315	0.046
	0.107	0.106				0.505	0.429
	0.06	0.261				0.558	0.321
	0.146	0.109				0.026	0.196
	0.071	-0.024				0.165	0.393
	-0.088	0.336				0.115	0.173
	0.112	0.32				0.031	0.255
	0.325	0.269				0.239	0.033
	0.296	0.571				-0.156	0.02
	0.631	-0.167				0.092	0.315
	-0.117	0.094				0.29	0.356
	0.118	0.034				0.32	0.023
	-0.06	0.162				0.364	0.131
	0.305	0.147				0.208
	0.186	0.378				-0.042
	0.378	0.025
	-0.109	0.316			20240912
	0.348	0.434				0.038	0.18
	0.485	0.135				0.141	0.313
	0.704	0.392				0.314	0.292
	0.139	0.367				0.25	0.289
	0.46	0.222				0.4	0.514
	0.047	0.232				0.118	0.474
	0.531	0.301				0.119	-0.06
	0.218	-0.009				0.002	0.096
	0.103	0.421				0.583	0.617
	0.152	0.178				0.729	0.676
	0.144	0.418				0.155	0.055
	0.328	0.123				0.142	0.207
	0.447	0.039				-0.004	0.328
	0.131	0.011				0.554	0.541
	0.029	0.168				0.027	0.265
	-0.02	0.28				0.199	0.076
	0.159	0.491				0.139	0.403
	0.308	-0.088				0.696	0.509
	0.108					0.139	0.351
	-0.146					0.435	0.476
						0.465	0.191
						0.29	0.223
						0.104	0.669
						0.561	0.472
						0.525	0.244
						-0.014	0.573
						0.538	0.68
						0.753	0.247
						-0.117	0.397
						0.21	0.315
						0.082	0.169
						0.136	0.42
						0.256	0.546
						0.314	0.415
						0.035	0.391
						0.365	0.215
						0.236	0.322
						0.247	0.237
						0.351	0.729
						0.051	0.423
						0.429	0.39
						0.411	0.402
						0.204	0.242
						0.767	0.668
						0.674	0.613
						0.344	0.433
						0.136	0.079
						0.115	0.067
						0.196	0.301
						0.168	0.181
						0.153	0.422
						0.121	0.411
						0.279	0.456
						0.132	0.29
						0.685	0.579
						0.306	0.292
						0.067	0.166
						0.099	0.208
						0.528	0.1
						-0.132	0.565
						0.38	0.004
						0.206	0.458
						0.641	0.677
						0.231	0.234
						0.129	0.423
						0.344	0.442
						0.16	0.158
						0.715	0.268
						0.056	0.782
						0.561	0.299
						0.207	0.504
						0.438	0.412
						0.469	0.382
						0.099	0.408
						0.511	0.314
						0.36	-0.007
						0.042	0.491
						-0.034	0.489
						-0.161	0.426
						0.527	0.048
						0.696	0.588
						0.072	0.619
						0.077	0.378
						0.14	0.247
						0.156	0.36
						0.218	0.455
						0.148	0.151
						0.192	0.184
						0.041	0.181
						0.346	0.431
						-0.135	0.096
						0.376	0.399
						0.371	0.43
						0.052	0.277
						0.136	0.19
						0.358	0.253
						0.184	0.505
						0.24	0.221
						0.299	0.359
						0.165	0.357
						-0.021	0.431
						0.032	-0.019
						0.723	0.693
						0.346	0.239
						0.549	0.509
						0.459	0.735
							0.527
							0.18
