# Supplementary material for: A dynamic feedback loop between retrograde sterol transport and TORC2 controls adaptation of the plasma membrane to stress
Source: EMBO J. 2025 Nov 13;44(24):7541–64. doi: 10.1038/s44318-025-00618-7 (PMC12705765; doi:10.1038/s44318-025-00618-7)
Supplement: Supplementary file 17 — Source data Fig. 3 [file 44318_2025_618_MOESM17_ESM.zip › Figure 3/3C/D4H 2xPH single cell Pearson LamAA DMSO PalmC.xls]

## Sheet: description
Pearson's coefficients of GFP-D4H and mCherry-2xPH(PLC) before and at specified timepoints post treatment were determined in single yeast cells.
Single cell values from 2-3 independent experiments were pooled to generate scatter plots.
Data from different experiments are contained in the same column, separated by empty cells. The first row of any experiment is marked with the experiment ID, or a partial experiment ID.

## Sheet: data
experiment	LamAA DMSO				experiment	LamAA PalmC
	t0	0.5min DMSO				t0	0.5min PalmC
202500414 1					20250207 AA2	0.467	0.439
	0.183	0.164				0.412	0.239
	0.097	0.1				0.25	0.164
	0.14	0.234				0.227	0.251
	0.321	0.204				0.561	0.475
	0.243	0.377				0.107	0.21
	0.002	0.127				0.278	0.368
	0.444	0.445				0.294	0.163
	0.552	0.595				0.537	0.399
	0.495	0.237				0.261	0.285
	0.561	0.528				0.367	0.326
	-0.032	0.084				0.179	0.44
	0.115	0.471				0.653	0.208
	0.166	0.583				0.102	0.607
	0.371	-0.007				0.783	0.298
	0.028	0.054				0.015	0.105
	0.102	0.135				0.179	0.481
	0.306	0.465				0.542	0.214
	0.285	0.178				0.203	0.104
	0.057	0.16				0.047	0.307
	0.307	0.181				0.392	0.33
	0.148	0.32				-0.005	0.124
	0.119	0.023				0.281	0.138
	0.258	0.354				0.026	0.253
	0.071	0.22				0.566	0.607
	0.478	0.272				-0.246	-0.04
	0.287	0.652				0.083	0.316
	0.551	0.364				0.364	0.295
	-0.016	0.348				0.322	0.369
	0.323	0.527				0.253	0.209
	0.688	0.043				0.467	0.637
	0.35	0.237				0.476	0.559
	0.204	0.695				0.298	0.174
	0.435	0.47				0.178	0.413
	0.205	0.166				0.66	0.624
	0.485	0.469				0.317	0.335
	0.324	0.156				0.415	0.292
	0.759	0.41				0.687	0.705
	0.55	0.333				0.214	0.264
	-0.007	0.701				0.516	0.509
	0.011	-0.09				0.252	0.184
	0.171	-0.116				0.439	0.419
	0.204	0.283				0.212	0.325
	0.364	-0.073				0.084	0.16
	0.266	0.177				0.584	0.22
	-0.008	0.053				0.441	0.188
	0.163	-0.086				0.343	0.295
	0.439	0.283				0.076	0.225
	0.498	0.388				0.327	0.239
	0.334	0.24				0.173	0.411
	-0.125	-0.178				0.471	0.621
	0.132	0.105				0.539	0.183
	0.234	0.128				0.23	-0.095
	0.086	0.019				-0.043	0.134
	0.734	0.688				0.134	0.024
	0.19	0.238				-0.077	0.122
	0.385	0.23				-0.087	0.631
	0.084	0.093				0.66	0.093
	0.277	0.454				-0.098	0.181
	0.397	0.476				-0.039	0.084
	0.239	0.252				-0.125	0.386
	0.343	0.41				0.179	0.64
	0.049	0.459				0.589	0.107
	0.294	0.226				-0.062	0.306
	0.367	0.102				0.229	0.124
	-0.023	0.42				0.272	0.317
	0.481	0.127				0.124	0.316
	0.032	0.556				0.042	0.079
	0.556	0.368				-0.127	0.1595
	0.14	0.222				-0.078	0.226
	0.164	0.499				0.088	0.26
	0.587	0.012				0.232	0.08
	0.056	0.048				-0.085	0.59
	0.062	0.225				0.558	0.643
	0.049	0.058				0.611	0.015
	0.037	0.054				0.068	0.092
	-0.168	0.04				-0.002	0.22
	0.086	0.327				0.268	0.351
	0.295	0.14				0.3	0.71
	0.193	0.177				0.688	0.301
	0.173	0.065				0.422	0.569
	0.336	0.234				0.5	0.25
	0.06	0.234				0.264	0.351
	0.139	0.134				0.359	0.02
	0.3	-0.05				-0.083	0.53
	-0.112	0.105				0.411	-0.026
	0.175	0.388				-0.045	0.032
	0.001	-0.102				0.08	0.08
	0.11	0.284				-0.09	0.392
	0.297	-0.016				0.196	0.424
	0.313	0.012				0.085	0.132
	0.277	0.059				-0.012	0.224
	0.38	0.221				0.034	0.594
	0.166	0.239				0.542	0.418
	-0.13	0.381				0.209	0.152
	0.212	0.13				0.228	0.496
	0.259	-0.021				0.622	0.105
	0.157	0.163				0.01	0.18
	0.179	0.35				0.3	0.331
	-0.072	0.485				0.18	0.051
	0.07	0.442				0.129	0.698
	0.562	0.092				0.629	0.125
	0.132	0.199				0.108	0.688
	-0.015	0.434				0.646	0.173
	0.199	0.238				0.012	0.435
	0.327	0.232				0.304	0.126
	-0.041	0.036				0.168	0.244
	0.421	0.183				0.445	0.652
	0.166	0.212				0.577	0.351
	0.437	0.225				0.179	0.618
	0.423	-0.087				0.587	0.166
	0.382	0.287				0.192	0.285
	-0.021	0.14				0.285	0.135
	0.033	0.276				0.2	0.016
	0.363	0.431				0.092	0.245
	0.27	0.485				0.252	0.225
	0.47	0.022				0.162	0.411
	0.012	0.223				0.49	0.234
	-0.007	0.323				0.047	0.647
	0.438	0.482				0.607	-0.01
	0.33	0.496				0.085	0.236
	0.472	0.083				0.172	0.166
	0.553	-0.147				0.138	0.629
	-0.048	0.384				0.535	0.528
	0.11	0.303				0.509	0.185
	0.162	0.5				0.126	0.074
	-0.12	0.41				-0.018	0.465
		0.058				0.498	0.162
		0.217				-0.106	0.263
		0.249				0.175	0.414
		0.205				0.205	0.239
						0.267	0.069
						-0.089
20250414 2					20250225	0.275	0.35
	0.009	0.117				0.361	0.528
	0.302	0.232				0.341	0.353
	0.183	0.328				0.522	0.24
	0.306	0.051				0.097	0.244
	0.008	-0.024				0.135	0.341
	0.254	0.236				1.102e-06	0.298
	0.224	0.22				0.365	0.224
	0.154	0.056				-0.051	0.132
	0.2	0.16				0.4	0.257
	0.32	0.293				0.166	0.133
	-0.095	-0.146				0.384	0.339
	0.204	0.413				0.125	0.386
	-0.000856	0.003				0.236	0.206
	0.228	0.178				0.068	0.183
	0.341	0.449				0.208	0.379
	0.151	0.141				0.052	0.105
	0.697	0.673				0.176	0.418
	0.355	0.449				0.203	0.011
	0.131	0.095				-0.049	0.477
	0.4	0.427				0.108	0.447
	-0.008	0.011				0.123	0.041
	0.326	0.4				0.155	-0.025
	0.113	0.048				0.121	0.288
	-0.062	0.082				0.105	0.162
	0.207	0.349				0.014	0.12
	0.378	0.365				0.277	-0.013
	0.429	0.176				0.032	0.118
	0.267	0.575				0.518	-0.051
	0.621	0.674				-0.148	0.328
	0.418	0.094				0.454	0.189
	0.183	0.504				0.14	0.507
	0.624	0.483				0.559	0.541
	0.503	0.307				0.121	0.549
	0.342	0.065				0.157	0.135
	-0.074	0.229				0.022	0.161
	0.185	0.678				0.395	0.05
	0.513	0.455				0.261	0.12
	0.491	0.357				0.083	0.478
	0.436	0.209				-0.152	0.172
	0.137	0.207				0.009	-0.017
	0.247	0.284				0.294	-0.044
	0.438	0.088				-0.061	0.27
	-0.059	0.515				0.163	0.35
	0.409	0.222				0.305	0.244
	0.177	0.058				0.217	0.168
	0.302	0.589				0.152	0.269
	0.337	0.293				-0.016	0.08
	-0.155	0.152				0.419	0.559
	0.565	0.593				0.073	0.094
	0.118	0.183				0.344	0.412
	0.395	0.256				0.247	0.198
	0.716	0.044				0.332	0.263
	0.079	0.089				0.409	-0.041
	0.186	0.723				0.3	0.082
	0.318	0.12				-0.174	0.012
	0.608	0.732				-0.117	0.072
	0.262	0.122				-0.087	0.365
	0.292	0.22				0.271	0.139
	0.239	0.29				0.039	0.165
	0.036	0.098				0.177	0.139
	-0.224	0.408				0.206	0.397
	0.5	0.079				-0.139	0.309
	0.101	0.194				0.522	0.386
	0.214	0.017				0.181	0.249
	0.095	0.18				0.266	0.203
	0.084	0.205				0.21	-0.024
	0.367	0.296				0.178	0.471
	0.469	0.421				0.191	0.218
	0.24	-0.06				0.158	0.251
	0.151	0.081				0.027	0.089
	0.627	0.614				0.241	0.262
	0.355	0.498				0.143	0.207
	-0.159	-0.023				-0.083	0.269
	0.606	0.539				0.31	0.085
	0.069	0.139				0.151	0.347
	0.309	0.357				0.43	-0.02
	0.197	0.17				-0.082	0.253
	0.102	0.079				0.259	0.083
	0.307	0.314				0.045	0.096
	0.164	0.1				0.274	0.243
	-0.063	-0.012				0.231	0.091
	0.485	0.184				0.029	0.119
	0.556	0.381				0.065	-0.154
	0.341	0.422				0.151	-0.019
	0.149	0.367				0.03	0.106
	0.518	0.108				-0.114	0.024
	0.399	0.34				0.081	0.35
	0.206	0.417				0.345	0.075
	0.588	-0.052				0.267	0.394
	0.593	0.718				0.363	0.318
	-0.032	0.448				-0.009	0.175
	0.252	0.159				-0.032	0.2
	0.711	-0.083				0.25	0.157
	-0.16	-0.000807				0.184	0.264
	-0.088	0.755				-0.063	0.359
	0.133	0.381				0.08	0.273
	0.155	-0.045				0.062	0.255
	-0.061	-0.007				-0.118	0.114
	0.267	0.07				0.253	0.05
	0.115	0.138				0.103	0.095
	0.136	0.267				-0.139	0.088
	0.067	0.305				0.264	0.538
	0.547	0.193				-0.043	0.367
	0.123	0.104				0.072	0.109
	0.303	0.678				0.089	0.436
	-0.074	0.181				0.447	0.21
	-0.043	0.325				0.38	0.453
	0.003	0.227				0.211	0.177
	0.036	0.24				0.06	0.312
	0.515	0.006				0.381	0.306
	0.109	-0.173				0.617	0.454
	0.415	0.091				0.221	0.276
	-0.032	0.274				-0.103	0.341
	0.007	0.216				0.445	0.228
	0.512	0.511				-0.18	0.097
	-0.022	0.113				-0.032	0.155
	0.153	0.185				0.524	0.611
	0.103	0.379				-0.059	0.096
	0.484	0.089				-0.075	0.274
	0.037	0.065				0.266	0.251
	0.012	0.184				0.106	0.224
	0.283	0.445				0.047	0.232
	0.351	0.171				0.102	0.203
	0.753	0.02				0.113	0.453
	0.297	0.23				0.048	0.175
	0.243	0.505				-0.089	0.431
	0.406	0.716				0.093	0.136
	0.451	0.29				0.155	0.182
	0.482	0.31				0.184	0.151
	-0.056	0.146				0.018	0.301
	0.411	0.269				0.082	0.225
	0.328	0.429				0.245	0.278
	0.108	0.195				0.166	0.125
	0.271	0.353				0.232	0.113
	0.339	0.219				0.046	0.478
	0.018	0.327				0.086	0.252
	0.452	0.151				0.303	0.036
	0.071	0.308				0.35	0.446
	-0.041	0.148				-0.081	0.152
	0.149	0.581				0.062
		0.23				0.025
		-0.004
		0.126			20250207 AA
						0.285	0.453
						0.371	0.47
						0.284	0.607
						0.337	0.52
						0.531	0.198
						0.228	0.324
						0.262	0.709
						0.758	0.104
						0.523	0.733
						-0.035	0.085
						0.169	0.498
						0.463	0.253
						0.327	0.482
						0.258	0.252
						0.219	0.177
						0.183	0.592
						0.666	0.394
						0.658	0.122
						0.275	0.51
						0.272	0.359
						0.538	0.292
						0.257	0.518
						0.491	0.296
						0.018	0.078
						-0.003	0.327
						0.177	0.677
						0.608	0.568
						0.48	0.258
						0.234	0.382
						0.066	0.039
						0.308	0.219
						0.019	0.069
						-0.064	0.365
						-0.032	0.528
						0.461	0.199
						0.155	0.217
						0.334	0.534
						0.557	0.283
						0.169	0.284
						0.231	0.268
						0.43	0.078
						0.467	0.204
						0.243	-0.057
						0.443	0.647
						0.343	0.557
						0.334	0.346
						0.38	0.6
						0.373	0.602
						0.643	0.659
						-0.112	-0.149
						0.044	0.295
						0.305	0.435
						0.371	0.286
						0.09	0.273
						-0.007	0.106
						-0.03	0.184
						0.044	0.275
						0.339	0.405
						0.531	0.425
						0.024	-0.036
						0.372	0.68
						0.301	0.557
						0.063	0.433
						0.499	0.344
						0.163	0.36
						0.656	0.68
						-0.13	-0.002
						0.007	0.349
						0.179	0.524
						0.305	0.553
						0.077	0.741
						0.658	0.716
						0.792	0.535
						0.389	0.461
						0.567	0.276
						0.35	0.3
						0.444	0.247
						-0.052	0.341
						0.26	0.165
						0.05	0.3
						0.053	0.306
						0.271	0.256
						0.063	0.273
						0.163	0.003
						-0.04	0.345
						0.251	0.265
						0.029	0.271
						0.207	0.574
						0.25	0.433
						0.133	0.349
						0.442	0.437
						0.528	0.32
						0.093	0.682
						0.498	0.216
						0.311	0.238
						0.219	0.348
						0.182	0.355
						0.186	0.499
						0.448	0.434
						0.499	0.395
						0.062	0.679
						0.649	0.813
						0.675	0.237
						0.177	0.107
						0.027	0.161
						-0.016	0.773
						0.835	0.71
						0.632	0.216
						0.101	0.359
						0.005	0.288
						0.157	0.194
						0.072	0.235
						0.288	0.036
						-0.113	0.122
						0.002	0.01
						0.342	0.302
						-0.041	0.182
						0.184	-0.075
						0.229	-0.029
						0.039	0.41
						-0.068	0.135
						0.347	0.616
						0.508	0.3
						0.248	0.652
						0.436	0.151
						0.128	0.262
						0.163	0.347
						0.287	0.186
						0.199	0.571
						0.264	0.516
						0.185	0.214
						0.07	0.52
						0.597	-0.178
						0.112	0.386
						0.313	0.654
						0.588	0.188
						0.069	0.383
						0.033	0.239
						0.113	0.378
						0.395	0.096
						0.519	0.405
						0.073	0.244
						0.491	0.263
						0.129	0.386
						0.235	0.097
						0.028	0.51
						0.099	0.352
						0.167	0.206
						0.353	0.6
						0.135	0.224
						0.325	0.246
						0.306	0.692
						0.436	0.466
						0.72	0.299
						-0.072	0.633
						0.453
						0.285
						0.366
