# Supplementary material for: A dynamic feedback loop between retrograde sterol transport and TORC2 controls adaptation of the plasma membrane to stress
Source: EMBO J. 2025 Nov 13;44(24):7541–64. doi: 10.1038/s44318-025-00618-7 (PMC12705765; doi:10.1038/s44318-025-00618-7)
Supplement: Supplementary file 19 — EV Figures Source Data [file 44318_2025_618_MOESM19_ESM.zip]

Archive with 144 entries (108 files):
- Expanded View Figures/
- Expanded View Figures/Figure EV1/
- Expanded View Figures/Figure EV1/EV1A/
- Expanded View Figures/Figure EV1/EV1A/EV1A readme.txt
- Expanded View Figures/Figure EV1/EV1A/uncropped WB images/
- Expanded View Figures/Figure EV1/EV1A/uncropped WB images/20240531.tif
- Expanded View Figures/Figure EV1/EV1A/Uncropped WBs annotated.pdf
- Expanded View Figures/Figure EV1/EV1A/WB quant numerical data.xls
- Expanded View Figures/Figure EV1/EV1B/
- Expanded View Figures/Figure EV1/EV1B/high throughput microscopy SAR screen in fixed cells.xls
- Expanded View Figures/Figure EV1/EV1B/PalmC segmented.tif
- Expanded View Figures/Figure EV1/EV1B/PalmC.tif
- Expanded View Figures/Figure EV1/EV1B/untreated segmented.tif
- Expanded View Figures/Figure EV1/EV1B/untreated.tif
- Expanded View Figures/Figure EV1/EV1C/
- Expanded View Figures/Figure EV1/EV1C/EV1A readme.txt
- Expanded View Figures/Figure EV1/EV1C/uncropped WBs/
- Expanded View Figures/Figure EV1/EV1C/uncropped WBs/20210804B.tif
- Expanded View Figures/Figure EV1/EV1C/uncropped WBs/20210806.tif
- Expanded View Figures/Figure EV1/EV1C/uncropped WBs/20210820.tif
- Expanded View Figures/Figure EV1/EV1C/Uncropped WBs annotated.pdf
- Expanded View Figures/Figure EV1/EV1C/WB quant numerical data.xls
- Expanded View Figures/Figure EV1/EV1D/
- Expanded View Figures/Figure EV1/EV1D/EV1D readme.txt
- Expanded View Figures/Figure EV1/EV1D/uncropped WBs/
- Expanded View Figures/Figure EV1/EV1D/uncropped WBs/17-08-2020-1.tif
- Expanded View Figures/Figure EV1/EV1D/uncropped WBs/17-08-2020-3.tif
- Expanded View Figures/Figure EV1/EV1D/uncropped WBs/17-08-2020-4.tif
- Expanded View Figures/Figure EV1/EV1D/uncropped WBs/17-08-2020-5.tif
- Expanded View Figures/Figure EV1/EV1D/Uncropped WBs annotated.pdf
- Expanded View Figures/Figure EV1/EV1D/WB quant numerical data.xls
- Expanded View Figures/Figure EV1/EV1E/
- Expanded View Figures/Figure EV1/EV1E/EV1E readme.txt
- Expanded View Figures/Figure EV1/EV1E/uncropped WB images/
- Expanded View Figures/Figure EV1/EV1E/uncropped WB images/WB 1 unc.tif
- Expanded View Figures/Figure EV1/EV1E/uncropped WB images/WB 2 unc.tif
- Expanded View Figures/Figure EV1/EV1E/uncropped WB images/WB 3 unc.tif
- Expanded View Figures/Figure EV1/EV1E/uncropped WBs annotated.pdf
- Expanded View Figures/Figure EV1/EV1E/WB evaluation_numerical data.xls
- Expanded View Figures/Figure EV2/
- Expanded View Figures/Figure EV2/EV2A/
- Expanded View Figures/Figure EV2/EV2A/EV2A images readme.txt
- Expanded View Figures/Figure EV2/EV2A/GFP-D4H DMSO t0.tif
- Expanded View Figures/Figure EV2/EV2A/GFP-D4H DMSO t5.tif
- Expanded View Figures/Figure EV2/EV2A/lactC2-GFP DMSO t0.tif
- Expanded View Figures/Figure EV2/EV2A/LactC2-GFP DMSO t5.tif
- Expanded View Figures/Figure EV2/EV2A/mCh-P4C DMSO t0.tif
- Expanded View Figures/Figure EV2/EV2A/mCh-P4C DMSO t5.tif
- Expanded View Figures/Figure EV2/EV2B/
- Expanded View Figures/Figure EV2/EV2B/FLARE sorting coefficients numerical data.xls
- Expanded View Figures/Figure EV2/EV2C/
- Expanded View Figures/Figure EV2/EV2C/EV2C readme.txt
- Expanded View Figures/Figure EV2/EV2C/LAM2_4 AA.tif
- Expanded View Figures/Figure EV2/EV2C/lam2_4.tif
- Expanded View Figures/Figure EV2/EV2C/WT.tif
- Expanded View Figures/Figure EV2/EV2D/
- Expanded View Figures/Figure EV2/EV2D/EV2D images readme.txt
- Expanded View Figures/Figure EV2/EV2D/WT 2xPH D4H DMSO t0.tif
- Expanded View Figures/Figure EV2/EV2D/WT 2xPH D4H DMSO t1-30.tif
- Expanded View Figures/Figure EV2/EV2E/
- Expanded View Figures/Figure EV2/EV2E/EV2E images readme.txt
- Expanded View Figures/Figure EV2/EV2E/GFP-D4H dsRED-HDEL t0.tif
- Expanded View Figures/Figure EV2/EV2E/GFP-D4H dsRED-HDEL t1.tif
- Expanded View Figures/Figure EV2/EV2E/GFP-D4H dsRED-HDEL t2.tif
- Expanded View Figures/Figure EV2/EV2F/
- Expanded View Figures/Figure EV2/EV2F/EV2F images readme.txt
- Expanded View Figures/Figure EV2/EV2F/GFP-D4H FM4-64 t0.tif
- Expanded View Figures/Figure EV2/EV2F/GFP-D4H FM4-64 t2.tif
- Expanded View Figures/Figure EV2/EV2G/
- Expanded View Figures/Figure EV2/EV2G/EV2G images readme.txt
- Expanded View Figures/Figure EV2/EV2G/mCh-D4H GFP-VPS21 t0.tif
- Expanded View Figures/Figure EV2/EV2G/mCh-D4H GFP-VPS21 t1-5.tif
- Expanded View Figures/Figure EV2/EV2H/
- Expanded View Figures/Figure EV2/EV2H/EV2H images readme.txt
- Expanded View Figures/Figure EV2/EV2H/mch-D4H lipidspot t0.tif
- Expanded View Figures/Figure EV2/EV2H/mch-D4H lipidspot t2.tif
- Expanded View Figures/Figure EV2/EV2I/
- Expanded View Figures/Figure EV2/EV2I/EV2I images readme.txt
- Expanded View Figures/Figure EV2/EV2I/lipid droplet quant data.xls
- Expanded View Figures/Figure EV2/EV2I/SUM_lipidspot DMSO t0.tif
- Expanded View Figures/Figure EV2/EV2I/SUM_lipidspot DMSO t15.tif
- Expanded View Figures/Figure EV2/EV2I/SUM_lipidspot DMSO t5.tif
- Expanded View Figures/Figure EV2/EV2I/SUM_lipidspot PalmC t0.tif
- Expanded View Figures/Figure EV2/EV2I/SUM_lipidspot PalmC t15.tif
- Expanded View Figures/Figure EV2/EV2I/SUM_lipidspot PalmC t5.tif
- Expanded View Figures/Figure EV2/EV2J/
- Expanded View Figures/Figure EV2/EV2J/C16-Chol 10 min.tif
- Expanded View Figures/Figure EV2/EV2J/C16-Glycerol 10 min.tif
- Expanded View Figures/Figure EV2/EV2J/EV2J images readme.txt
- Expanded View Figures/Figure EV2/EV2J/PHS 10 min.tif
- Expanded View Figures/Figure EV2/EV2K/
- Expanded View Figures/Figure EV2/EV2K/EV2K images readme.txt
- Expanded View Figures/Figure EV2/EV2K/GFP-Lam2 2xPH t0.tif
- Expanded View Figures/Figure EV2/EV2K/GFP-Lam2 2xPH t5.tif
- Expanded View Figures/Figure EV2/EV2L/
- Expanded View Figures/Figure EV2/EV2L/EV2L images readme.txt
- Expanded View Figures/Figure EV2/EV2L/mch-2xPH GFP-D4H lam24 DMSO t0.tif
- Expanded View Figures/Figure EV2/EV2L/mch-2xPH GFP-D4H lam24 DMSO t1-30.tif
- Expanded View Figures/Figure EV2/EV2M/
- Expanded View Figures/Figure EV2/EV2M/EV2M readme.txt
- Expanded View Figures/Figure EV2/EV2M/growth curve values.xls
- Expanded View Figures/Figure EV2/EV2M/Statin WB quant numerical data.xls
- Expanded View Figures/Figure EV2/EV2M/uncropped WB images/
- Expanded View Figures/Figure EV2/EV2M/uncropped WB images/Statin WB.tif
- Expanded View Figures/Figure EV2/EV2M/uncropped WBs annotated.pdf
- Expanded View Figures/Figure EV3/
- Expanded View Figures/Figure EV3/EV3A/
- Expanded View Figures/Figure EV3/EV3A/EV3A images readme.txt
- Expanded View Figures/Figure EV3/EV3A/PalmC 10s.tif
- Expanded View Figures/Figure EV3/EV3A/PalmC t0.tif
- Expanded View Figures/Figure EV3/EV3B/
- Expanded View Figures/Figure EV3/EV3B/D4H 2xPH Avo3-delCT tor1-1 DMSO t0.tif
- Expanded View Figures/Figure EV3/EV3B/D4H 2xPH Avo3-delCT tor1-1 DMSO t1-30.tif
- Expanded View Figures/Figure EV3/EV3B/EV3B images readme.txt
- Expanded View Figures/Figure EV3/EV3C/
- Expanded View Figures/Figure EV3/EV3C/Avo3-delCT tor1-1 Rapa 30 DMSO 30s.tif
- Expanded View Figures/Figure EV3/EV3C/Avo3-delCT tor1-1 Rapa 30 DMSO 5min.tif
- Expanded View Figures/Figure EV3/EV3C/Avo3-delCT tor1-1 Rapa 30.tif
- Expanded View Figures/Figure EV3/EV3C/Avo3-delCT tor1-1 t0.tif
- Expanded View Figures/Figure EV3/EV3C/EV3C images readme.txt
- Expanded View Figures/Figure EV3/EV3D/
- Expanded View Figures/Figure EV3/EV3D/D4H 2xPH LAMAA DMSO t0.tif
- Expanded View Figures/Figure EV3/EV3D/D4H 2xPH LAMAA DMSO t30s.tif
- Expanded View Figures/Figure EV3/EV3D/D4H 2xPH LAMAA DMSO t5min.tif
- Expanded View Figures/Figure EV3/EV3D/EV3D images readme.txt
- Expanded View Figures/Figure EV4/
- Expanded View Figures/Figure EV4/EV4A/
- Expanded View Figures/Figure EV4/EV4A/EV4A readme.txt
- Expanded View Figures/Figure EV4/EV4A/EV4A uncropped WB labelled.pdf
- Expanded View Figures/Figure EV4/EV4A/uncropped WB images/
- Expanded View Figures/Figure EV4/EV4A/uncropped WB images/20240502.tif
- Expanded View Figures/Figure EV4/EV4B/
- Expanded View Figures/Figure EV4/EV4B/D4H 2xPH single cell Pearson WT lam Vehicle control.xls
- Expanded View Figures/Figure EV4/EV4B/EV4B images readme.txt
- Expanded View Figures/Figure EV4/EV4B/lam CK666 DMSO ctrl t0.tif
- Expanded View Figures/Figure EV4/EV4B/lam CK666 DMSO ctrl t1-30.tif
- Expanded View Figures/Figure EV4/EV4B/WT CK666 DMSO ctrl t0.tif
- Expanded View Figures/Figure EV4/EV4B/WT CK666 DMSO ctrl t1-30.tif
- Expanded View Figures/Figure EV4/EV4C/
- Expanded View Figures/Figure EV4/EV4C/EV4B microscopy_readme.txt
- Expanded View Figures/Figure EV4/EV4C/lam baseline1_t0.tif
- Expanded View Figures/Figure EV4/EV4C/lam baseline1_t10.tif
- Expanded View Figures/Figure EV4/EV4C/WT baseline1_t0.tif
- Expanded View Figures/Figure EV4/EV4C/WT baseline1_t10.tif
