# Supplementary material for: A dynamic feedback loop between retrograde sterol transport and TORC2 controls adaptation of the plasma membrane to stress
Source: EMBO J. 2025 Nov 13;44(24):7541–64. doi: 10.1038/s44318-025-00618-7 (PMC12705765; doi:10.1038/s44318-025-00618-7)
Supplement: Supplementary file 19 — EV Figures Source Data [file 44318_2025_618_MOESM19_ESM.zip › Expanded View Figures/Figure EV1/EV1A/WB quant numerical data.xls]

## Sheet: Sheet2
Total ypk1 and phospho-Ypk1 intensities were quantified, and the relative ypk1 phosphorylation compared to the t0 of the respective strain before treatment on the same blot was calculated using the following formula:
(AUC(p-Ypk1 sample)/AUC(total Ypk1 sample))/(AUC(p-Ypk1 control)/AUC(total Ypk1 control))
AUC (area under the curve) = integrated signal intensity from Fiji

## Sheet: data
timepoints	OD 0.1			OD 2
	rep1	rep2	rep3	rep1	rep2	rep3
0	1	1	1	1	1	1
0.5		0.282712	0.342962		0.276674	0.328435
5	0.066956	0.073957	0.23173	0.0763575	0.075213	0.303328
15	0.0828264	0.189862	0.23696	0.648638	0.693057	0.749447
30	0.0820263	0.053392	0.214535	0.955976	0.626627	0.741908
60	0.156255	0.083529	0.268314	0.850882	0.532339	0.727633
