# Supplementary material for: A dynamic feedback loop between retrograde sterol transport and TORC2 controls adaptation of the plasma membrane to stress
Source: EMBO J. 2025 Nov 13;44(24):7541–64. doi: 10.1038/s44318-025-00618-7 (PMC12705765; doi:10.1038/s44318-025-00618-7)
Supplement: Supplementary file 19 — EV Figures Source Data [file 44318_2025_618_MOESM19_ESM.zip › Expanded View Figures/Figure EV1/EV1B/high throughput microscopy SAR screen in fixed cells.xls]

## Sheet: description
cells were treated with indicated substances and samples were fixed at indicated timepoints
PM invagination area was determined in single cells, averaged, and normalized to vehicle treated cells
the dataset consists of relative change values calculated for three independent experiments

## Sheet: data
	relative PM invagination area/cell [AU] (averages from single cells)
	5 min			30 min
	rep1	rep2	rep3	rep1	rep2	rep3
vehicle	1	1	1	1	1	1
carnitine	0.952753	1.02644	0.927203	0.95773	1.00046	0.915725
C16	1.1844	1.13394	1.10958	0.930296	0.884351	0.941008
C12-C	1.02345	0.951452	0.915517	0.60332	0.788435	0.754886
C16-C	8.72026	9.03338	4.63985	4.96997	5.62643	3.10561
C18-C	7.77192	5.77373	2.85441	4.32474	4.39513	2.15528
C18:1-C	3.42454	3.00217	2.04789	1.81915	1.78706	1.23543
C16-Glycine	0.833787	0.874729	0.827586	0.826799	0.886645	0.768155
C16-Glycerol	1.27447	1.20416	1.11513	0.781232	1.00092	0.906401
C16-Choline	7.60537	6.16818	3.60345	1.97104	2.20973	1.22091
PAF	3.42964	1.74209	1.49732	1.80973	1.49702	1.21356
L-DHS	2.4881	1.43303	1.13065	1.35641	1.80587	1.23507
D-DHS	2.52039	1.53359	0.878544	1.0113	0.828821	0.638695
PHS	5.82767	5.58734	3.41188	1.4612	2.2212	1.74449
