# Supplementary material for: A dynamic feedback loop between retrograde sterol transport and TORC2 controls adaptation of the plasma membrane to stress
Source: EMBO J. 2025 Nov 13;44(24):7541–64. doi: 10.1038/s44318-025-00618-7 (PMC12705765; doi:10.1038/s44318-025-00618-7)
Supplement: Supplementary file 19 — EV Figures Source Data [file 44318_2025_618_MOESM19_ESM.zip › Expanded View Figures/Figure EV1/EV1C/WB quant numerical data.xls]

## Sheet: description
pSch9 and Sch9 intensities were integrated in Fiji, and the relative Sch9 phosphorylation compared to vehicle was calculated.
The dataset contains average values and SDs calculated from the values obtained in 2-3 independent experiments.

## Sheet: data
	Sch9 phospho
	5'		30'
	mean	SD	mean	SD
Vehicle	1	0	1	0
Palmitate (C16)	1.1	0.02	1.02	0.1
Carnitine	1.08	0.02	1.02	0.08
C16-Glycine	1.06	0.03	1.03	0.05
C16-Glycerol	1.03	0.03	0.96	0.06
C12-C	0.99	0.01	1.03	0.08
C14-C	0.98	0.05	0.96	0.01
C16-C	0.97	0.05	0.91	0.09
C18-C	0.94	0.04	0.95	0.03
C18:1-C	0.95	0.03	0.9	0.04
DHS	0.95	0.05	1	0.01
PHS	0.96	0.02	1	0.02
PAF	0.99	0.01	0.91	0.05
