# Supplementary material for: A dynamic feedback loop between retrograde sterol transport and TORC2 controls adaptation of the plasma membrane to stress
Source: EMBO J. 2025 Nov 13;44(24):7541–64. doi: 10.1038/s44318-025-00618-7 (PMC12705765; doi:10.1038/s44318-025-00618-7)
Supplement: Supplementary file 19 — EV Figures Source Data [file 44318_2025_618_MOESM19_ESM.zip › Expanded View Figures/Figure EV1/EV1D/WB quant numerical data.xls]

## Sheet: data
time [min]	0.5uM			1uM			5uM			10uM
	mean	SD	N	mean	SD	N	mean	SD	N	mean	SD	N
0	1	0	3	1	0	3	1	0	3	1	0	3
1	1.0934	0.1354	3	1.1681	0.2093	3	1.0382	0.0166	3	0.928	0.0747	3
3	1.0611	0.0832	3	1.0606	0.1524	3	0.8879	0.0642	3	0.7326	0.259	3
5	1.0338	0.0903	3	0.886	0.0746	3	0.6709	0.1286	3	0.5407	0.1809	3
10	1.1011	0.2138	3	0.9889	0.2308	3	0.6847	0.0977	3	0.4118	0.1365	3
20	1.1354	0.1883	3	1.1482	0.2839	3	0.7724	0.1002	3	0.4215	0.1413	3
30	1.1175	0.0939	3	1.0179	0.1147	3	0.812	0.2772	3	0.3949	0.1196	3
60	1.1233	0.1298	3	1.0461	0.1353	3	1.0029	0.136	3	0.7766	0.1457	3

## Sheet: description
p-AKT and AKT intensities were integrated in Fiji, and the relative phosphorylation compared to vehicle was calculated.
The dataset contains average values and SDs calculated from the values obtained in 2-3 independent experiments.
