# Supplementary material for: A dynamic feedback loop between retrograde sterol transport and TORC2 controls adaptation of the plasma membrane to stress
Source: EMBO J. 2025 Nov 13;44(24):7541–64. doi: 10.1038/s44318-025-00618-7 (PMC12705765; doi:10.1038/s44318-025-00618-7)
Supplement: Supplementary file 19 — EV Figures Source Data [file 44318_2025_618_MOESM19_ESM.zip › Expanded View Figures/Figure EV1/EV1E/WB evaluation_numerical data.xls]

## Sheet: description
Total AKT and phospho-AKT intensities were quantified, and the relative AKT phosphorylation compared to the vehicle control on the same blot was calculated using the following formula:
(AUC(p-AKT sample)/AUC(total AKT sample))/(AUC(p-AKT control)/AUC(total AKT control))
AUC (area under the curve) = integrated signal intensity from Fiji

## Sheet: data
	10min			30min
	rep1	rep2	rep3	rep1	rep2	rep3
Vehicle	1	1	1	1	1	1
Palmitate (C16)	1.04164	1.12722	0.978046	1.00459	1.03075	1.14408
Carnitine	1.11062	1.12261	1.05946	0.93306	1.01815	1.17355
C16-Glycine	0.928982	0.916449	0.869134	0.841748	0.904029	1.09317
C16-Glycerol	0.754009	0.949019	0.743167	0.844831	1.06653	1.24003
C16-Serine	0.944848	1.01195	1.05549	0.935748	0.998569	1.13665
C12-C	0.771194	0.654454	0.792383	0.920711	0.891104	1.17604
C14-C	0.63839	0.435647	0.548626	0.892569	0.712969	1.16888
C16-C	0.402592	0.259651	0.410278	0.223158	0.122581	0.518628
C18-C	0.448403	0.289546	0.38127	0.191455	0.318888	0.361878
C18:1-C	0.552482	0.443167	0.644631	1.13118	0.628786	0.862954
DHS	0.568207	0.60903	0.569163	0.792062	0.820832	0.424116
PHS	0.446592	0.575519	0.543609	0.382272	0.531792	0.324017
PAF	0.428577	0.374662	0.426457	0.303101	0.488597	0.410906
