# Supplementary material for: A dynamic feedback loop between retrograde sterol transport and TORC2 controls adaptation of the plasma membrane to stress
Source: EMBO J. 2025 Nov 13;44(24):7541–64. doi: 10.1038/s44318-025-00618-7 (PMC12705765; doi:10.1038/s44318-025-00618-7)
Supplement: Supplementary file 19 — EV Figures Source Data [file 44318_2025_618_MOESM19_ESM.zip › Expanded View Figures/Figure EV2/EV2B/FLARE sorting coefficients numerical data.xls]

## Sheet: description
FLARE sorting coefficients from 1 invagination/cell relative to 2xPH-PLC
values from several experiments were pulled into one column.
different experiments are separated by empty cells

## Sheet: data
	LactC2	P4C	D4H
rep1	1.04388	1.05282	1.20402
	1.14107	0.822663	0.796637
	0.734823	0.983898	1.04044
	0.875553	0.752382	1.41397
	0.930599	0.728067	1.33104
	0.787824	0.989074	1.02919
	0.777444	1.11864
	1.12884
	0.922909
	0.845764
	0.83365
rep2	0.932188	1.13611	0.963774
	1.13773	1.23192	0.920328
	0.916161	0.937337	1.08511
	0.827228	0.626798	0.636172
		0.837715
rep3	1.02429		1.06518
	0.891448		0.964286
	0.761651		0.699349
	1.0295
	0.881686
	0.589409
