# Supplementary material for: A dynamic feedback loop between retrograde sterol transport and TORC2 controls adaptation of the plasma membrane to stress
Source: EMBO J. 2025 Nov 13;44(24):7541–64. doi: 10.1038/s44318-025-00618-7 (PMC12705765; doi:10.1038/s44318-025-00618-7)
Supplement: Supplementary file 19 — EV Figures Source Data [file 44318_2025_618_MOESM19_ESM.zip › Expanded View Figures/Figure EV2/EV2E/EV2E images readme.txt]

Deconvolved Confocal z-stacks of cells expressing yeGFP-D4H and dsRED-HDEL.
To limit file size, only z-slices that were used to generate the max-z projection in the figure were included.

two channel images: ch1 = GFP, ch2 = mCherry, (ch3 = TPMT, if present)
For each condition, t0 images were taken before treatment, and a at specified timepoints after treatment. information about the timepoints is stated in the image title. in case of timelapses, timepoints were taken at 1 min intervals.
