# Supplementary material for: A dynamic feedback loop between retrograde sterol transport and TORC2 controls adaptation of the plasma membrane to stress
Source: EMBO J. 2025 Nov 13;44(24):7541–64. doi: 10.1038/s44318-025-00618-7 (PMC12705765; doi:10.1038/s44318-025-00618-7)
Supplement: Supplementary file 19 — EV Figures Source Data [file 44318_2025_618_MOESM19_ESM.zip › Expanded View Figures/Figure EV2/EV2I/lipid droplet quant data.xls]

## Sheet: data
timepoint	PalmC			DMSO
	rep1	rep2	rep3	rep1	rep2	rep3
0	1	1	1	1	1	1
5	2.13749	1.93999	1.25723	1.04359	0.649387	0.485899
15	1.46359	1.44249	0.73508	0.910555	0.557022	0.537525

## Sheet: description
total volumes of lipidspot stained lipid droplets were determined in single cells, and the averages were compared to the average before treatment (t0)
