# Supplementary material for: A dynamic feedback loop between retrograde sterol transport and TORC2 controls adaptation of the plasma membrane to stress
Source: EMBO J. 2025 Nov 13;44(24):7541–64. doi: 10.1038/s44318-025-00618-7 (PMC12705765; doi:10.1038/s44318-025-00618-7)
Supplement: Supplementary file 19 — EV Figures Source Data [file 44318_2025_618_MOESM19_ESM.zip › Expanded View Figures/Figure EV2/EV2M/growth curve values.xls]

## Sheet: Data
time [h]	0	1	1.5	2	2.5	3	4	5	5.5	6	6.5	7	7.5	8.25	9	10
Vehicle	0.06	0.09	0.12	0.14	0.17	0.21	0.35	0.51	0.61	0.73	1.02	1.26	1.48	2.4	3.25	5.1
Atorva 100µM	0.06	0.08	0.12	0.15	0.17	0.22	0.32	0.39	0.44	0.48	0.54	0.56	0.6	0.68	0.82	1
Fluco 100µM	0.06	0.08	0.12	0.14	0.16	0.21	0.33	0.4	0.43	0.48	0.54	0.56	0.58	0.62	0.66	0.68

## Sheet: description
measured OD(600nm) values of liquid yeast cultures treated with the indicated substances
