# Supplementary material for: A dynamic feedback loop between retrograde sterol transport and TORC2 controls adaptation of the plasma membrane to stress
Source: EMBO J. 2025 Nov 13;44(24):7541–64. doi: 10.1038/s44318-025-00618-7 (PMC12705765; doi:10.1038/s44318-025-00618-7)
Supplement: Supplementary file 19 — EV Figures Source Data [file 44318_2025_618_MOESM19_ESM.zip › Expanded View Figures/Figure EV2/EV2M/Statin WB quant numerical data.xls]

## Sheet: data
	vehicle		Fluco		Atorva
	rep1	rep2	rep1	rep2	rep1	rep2
3 h	1	1	1.23126	1.34724	1.25896	1.56145
5 h	1	1	0.704796	0.679341	0.268362	0.399751

## Sheet: description
Total ypk1 and phospho-Ypk1 intensities were quantified, and the relative ypk1 phosphorylation compared to the t0 of the respective strain before treatment on the same blot was calculated using the following formula:
(AUC(p-Ypk1 sample)/AUC(total Ypk1 sample))/(AUC(p-Ypk1 control)/AUC(total Ypk1 control))
AUC (area under the curve) = integrated signal intensity from Fiji
