# Supplementary material for: A dynamic feedback loop between retrograde sterol transport and TORC2 controls adaptation of the plasma membrane to stress
Source: EMBO J. 2025 Nov 13;44(24):7541–64. doi: 10.1038/s44318-025-00618-7 (PMC12705765; doi:10.1038/s44318-025-00618-7)
Supplement: Supplementary file 19 — EV Figures Source Data [file 44318_2025_618_MOESM19_ESM.zip › Expanded View Figures/Figure EV4/EV4B/D4H 2xPH single cell Pearson WT lam Vehicle control.xls]

## Sheet: data
experiment	WT + DMSO 0.5% [min]						experiment	lam + DMSO 0.5% [min]
	0	5	30					0	5	30
20241210							20250523 1
	0.614	0.515	0.67					0.867	0.878	0.861
	0.479	0.288	0.755					0.854	0.774	0.779
	0.513	0.516	0.718					0.804	0.849	0.836
	0.26	0.447	0.577					0.884	0.849	0.843
	0.587	0.478	0.328					0.859	0.858	0.624
	0.42	0.473	0.508					0.348	0.842	0.848
	0.59	0.471	0.503					0.829	0.839	0.811
	0.492	0.342	0.299					0.856	0.798	0.833
	0.236	0.496	0.72					0.831	0.843	0.829
	0.523	0.512	0.438					0.802	0.861	0.839
	0.152	0.335	0.537					0.881	0.274	0.47
	0.375	0.555	0.65					0.282	0.849	0.858
	0.106	0.293	0.65					0.862	0.854	0.824
	0.501	0.641	0.753					0.867	0.845	0.865
	0.355	0.061	0.401					0.856	0.786	0.831
	0.476	0.507	0.481					0.746	0.864	0.862
	0.37	0.368	0.734					0.876	0.234	0.675
	0.074	0.453	0.579					0.773	0.778	0.877
	0.045	0.342	0.585					0.891	0.891	0.526
	0.191	0.321	0.457					0.892	0.198	0.745
	0.181	-0.025	0.785					0.882	0.89	0.892
	0.048	0.303	0.281					0.859	0.87	0.875
	0.656	0.617	0.255					0.876	0.73	0.819
	0.737	-0.044	0.423					0.805	0.857	0.85
	0.249	0.259	0.352					0.778	0.838	0.839
	0.348	0.28	0.586					0.785	0.752	0.822
	0.438	0.157	0.289					0.861	0.773	0.733
	-0.004	0.202	0.636					0.329	0.878	0.635
	0.517	0.684	0.802					0.864	0.482	0.823
	0.544	0.191	0.439					0.316	0.861	0.831
	0.359	0.779	0.746					0.85	0.869	0.828
	0.689	0.471	0.642					0.84	0.295	0.591
	0.519	0.27	0.788					0.859	0.823	0.779
	0.532	0.579	0.402					0.732	0.341	0.388
	0.627	0.318	0.608					0.849	0.668	0.602
	0.452	0.736	0.819					0.559	0.696	0.59
	0.681	0.833	0.419					0.761	0.865	0.59
	0.74	0.711	0.795					0.851	0.46	0.78
	0.31	0.438	0.358					0.791	0.772	0.33
	0.522	0.609	0.677					0.856	0.858	0.831
	0.539	0.467	0.335					0.76	0.801	0.8
	0.587	0.119	0.743					0.88	0.814	0.817
	0.232	0.77	0.485					0.867	0.753	0.757
	0.66	0.545	0.607					0.798	0.891	0.87
	0.668	0.558	0.32					0.797	0.685	0.706
	0.317	0.469	0.274					0.853	0.858	0.643
	0.581	0.557	0.418					0.863	0.822	0.864
	0.358	0.382	0.786					0.873	0.832	0.826
	0.365	0.576	0.753					0.88	0.873	0.846
	0.407	0.46	0.335					0.87	0.857	0.843
	0.558	0.636	0.771					0.887	0.873	0.869
	0.574	0.635	0.722					0.74	0.88	0.854
	0.452	0.054	0.533					0.852	0.887	0.849
	0.107	0.222	0.555					0.885	0.774	0.281
	0.644	0.769	0.449					0.87	0.815	0.773
	0.601	0.32	0.641					0.869	0.877	0.71
	0.664	0.014	0.258					0.818	0.879	0.832
	0.162	0.221	0.423					0.89	0.876	0.855
	0.311	0.451	0.276					0.84	0.819	0.301
	0.059	0.303	0.768					0.899	0.886	0.862
	0.211	0.452	0.575					0.743	0.876	0.872
	0.567	0.579	0.103					0.87	0.89	0.84
	0.718	0.031	0.78					0.734	0.765	0.271
	0.527	0.464	0.471					0.785	0.86	0.886
	0.19	0.365	0.568					0.894	0.809	0.856
	0.565	0.429	0.655					0.883	0.772	0.869
	0.183	0.585	0.792					0.789	0.907	0.84
	0.501	0.614	0.668					0.862	0.865	0.855
	0.249	0.576	0.358					0.886	0.81	0.853
	0.418	0.703	0.583					0.876	0.831	0.802
	0.349	0.296	0.703					0.814	0.869	0.878
	0.623	0.431	0.468					0.847	0.841	0.864
	0.502	0.438	0.344					0.206	0.82	0.83
	0.357	0.26	0.6					0.875	0.855	0.838
	0.532	0.249	0.278					0.79	0.245	0.862
	0.425	0.333	0.564					0.882	0.893	0.837
	0.45	0.304	0.701					0.743	0.863	0.6
	0.421	0.472	0.429					0.847	0.894	0.206
	0.627	0.28	0.632					0.805	0.692	0.834
	0.466	0.392	0.427					0.858	0.868	0.863
	0.577	0.485	0.462					0.896	0.864	0.838
	0.121	0.353	0.644					0.823	0.815	0.879
	0.482	0.494	0.714					0.708	0.872	0.542
	0.463	0.487	0.814					0.833	0.886	0.864
	0.661	0.622	0.839					0.795	0.796	0.881
	0.453	0.708	0.746					0.863	0.617	0.395
	0.435	0.353	0.619					0.506	0.83	0.825
	0.67	0.344	0.103					0.806	0.861	0.743
	0.611	0.505	0.578					0.847	0.432	0.885
	0.504	0.708	0.421					0.843	0.778	0.804
	0.624	0.347	0.833					0.77	0.858	0.849
	0.522	0.233	0.649					0.878	0.855	0.826
	0.292	0.399	0.51					0.815	0.824	0.835
	0.247	0.084	0.53					0.873	0.76	0.209
	0.036	0.016	0.521					0.635	0.875	0.737
	0.448	0.487	0.71					0.573	0.892	0.866
	0.46	0.545	0.548					0.852	0.861	0.821
	0.363	0.259	0.646					0.83	0.677	0.748
	0.26	0.282	0.652					0.254	0.777	0.863
	0.627	0.584	0.689					0.855	0.866	0.834
	0.448	0.434	0.796					0.78	0.578	0.881
	0.471	0.362	0.727					0.596	0.855	0.621
	-0.071	0.323	0.659					0.879	0.835	0.487
	0.303	0.217	0.445					0.846	0.776	0.847
	0.22	0.363	0.777					0.898	0.895	0.804
	0.054	0.348	0.214					0.184	0.516	0.502
	0.406	0.52	0.547					0.878	0.873	0.84
	0.353	0.333	0.597					0.836	0.832	0.853
	0.622	0.301	0.784					0.872	0.886	0.848
	0.52	0.589	0.743					0.534	0.54	0.163
	0.356	0.505	0.498					0.865	0.87	0.861
	0.418	0.434	0.617					0.843	0.864	0.818
	0.718	0.704	0.544					0.771	0.874	0.352
	0.065	0.21	0.644					0.86	0.864	0.709
	0.438	0.404	0.471					0.841	0.339	0.791
	0.346	0.302	0.646					0.824	0.786	0.817
	0.55	0.732	0.512					0.85	0.874	0.863
	0.486	0.616	0.722					0.908	0.854	0.856
	0.547	0.376	0.654					0.874	0.6	0.875
	0.546	0.313	0.276					0.546	0.855	0.843
	0.385	0.39	0.149					0.849	0.824	0.868
	0.579	0.708	0.812					0.87	0.89	0.832
	0.591	0.521	0.761					0.822	0.274	0.762
	0.367	0.188	0.159					0.82	0.857	0.868
	0.189	0.248	0.538					0.846	0.892	0.84
	0.413	0.594	0.776					0.872	0.817	0.717
	0.591	0.38	0.749					0.889	0.748	0.429
	0.329	0.266	0.611					0.871	0.86	0.846
	0.302	0.389	0.452					0.824	0.849	0.626
	0.335	0.664	0.629					0.802	0.879	0.899
	0.699	0.164	0.187					0.911	0.883	0.842
	0.21	0.292	0.486					0.867	0.85	0.504
	0.132	0.503	0.513					0.848	0.841	0.846
	0.625	0.335	0.469					0.844	0.899	0.86
	0.402	0.43	0.594					0.866	0.87	0.86
	0.533	0.721	0.136					0.856	0.85	0.844
	0.402	0.495	0.58					0.86	0.879	0.853
	0.498	0.701	0.77					0.768	0.851	0.815
	0.69	0.785	0.725					0.675	0.615	0.878
	0.619	0.705	0.774					0.82	0.851	0.867
	0.731	0.817	0.702					0.848	0.857	0.6
	0.764	0.567	0.481					0.865	0.784	0.855
	0.624	0.452	0.716					0.676	0.842	0.852
	0.543	0.742	0.621					0.776	0.857	0.832
	0.736	0.855	0.776					0.87	0.778	0.835
	0.834	0.504	0.752					0.79	0.789	0.856
	0.58	0.704	0.502					0.89	0.867	0.831
	0.54	0.291	0.352					0.708	0.697	0.067
	0.188	0.152	0.626						0.885	0.814
	0.155	0.463	0.342						0.731	0.873
	0.415	0.579	0.865							0.834
	0.029	0.633	0.759							0.401
	0.541	0.329	0.822							0.841
	0.408	0.769	0.656							0.852
	0.347	0.57	0.201							0.871
	0.614	0.231	0.788							0.705
	0.555	0.304	0.813
	0.446	0.679	0.428				20250523 2
	0.584	0.359	0.357					0.867	0.858	0.863
	0.67	0.656	0.697					0.712	0.833	0.539
	0.389	0.272	0.538					0.838	0.805	0.835
	0.457	0.486	0.631					0.808	0.532	0.538
	0.368	0.516	0.839					0.867	0.723	0.837
	0.382	0.487	0.676					0.872	0.863	0.779
	0.596	0.186	0.573					0.625	0.862	0.85
	0.479	0.695	0.764					0.896	0.874	0.862
	0.68	0.362	0.423					0.847	0.681	0.88
	0.237	0.27	0.734					0.878	0.905	0.861
	0.516	0.452	0.636					0.892	0.869	0.535
	0.554	0.582	0.505					0.721	0.886	0.867
	0.392	0.422	0.714					0.729	0.586	0.87
	0.374	0.268	0.299					0.537	0.297	0.793
	0.399	0.427	0.648					0.807	0.797	0.763
	0.59	0.209	0.824					0.888	0.874	0.804
	0.46	0.462	0.446					0.852	0.856	0.867
	0.482	0.396	0.382					0.869	0.509	0.534
			0.722					0.852	0.827	0.857
			0.72					0.822	0.821	0.853
			0.474					0.802	0.84	0.838
			0.468					0.541	0.845	0.806
			0.758					0.789	0.571	0.842
			0.445					0.237	0.843	0.827
			0.659					0.614	0.532	0.38
			0.615					0.873	0.468	0.699
								0.746	0.875	0.862
20250414								0.871	0.82	0.809
	0.472	0.507	0.588					0.864	0.856	0.844
	0.322	0.76	0.681					0.696	0.882	0.868
	0.849	0.396	0.658					0.878	0.744	0.805
	0.455	0.705	0.636					0.811	0.672	0.815
	0.833	0.568	0.713					0.873	0.879	0.871
	0.606	0.665	0.476					0.73	0.855	0.851
	0.201	0.538	0.686					0.246	0.554	0.873
	0.644	0.13	0.577					0.842	0.852	0.855
	0.543	0.739	0.734					0.689	0.799	0.825
	0.468	0.613	0.749					0.868	0.712	0.7
	0.146	0.491	0.355					0.83	0.872	0.87
	0.804	0.182	0.846					0.893	0.848	0.568
	0.73	0.825	0.738					0.886	0.901	0.829
	0.717	0.839	0.771					0.827	0.884	0.903
	0.81	0.729	0.604					0.863	0.857	0.87
	0.268	0.826	0.85					0.879	0.872	0.879
	0.82	0.39	0.839					0.377	0.833	0.861
	0.752	0.429	0.452					0.863	0.873	0.5
	0.497	-0.125	0.252					0.789	0.825	0.876
	0.746	0.852	0.613					0.897	0.855	0.611
	0.832	0.835	0.403					0.755	0.838	0.778
	0.793	0.574	0.562					0.896	0.873	0.871
	0.444	0.839	0.693					0.555	0.628	0.829
	0.502	0.799	0.857					0.649	0.638	0.805
	0.404	0.743	0.62					0.802	0.847	0.767
	0.604	0.4	0.46					0.843	0.86	0.846
	0.542	0.452	0.816					0.89	0.873	0.848
	0.26	0.466	0.817					0.882	0.461	0.672
	0.17	0.692	0.588					0.817	0.894	0.856
	0.33	0.38	0.812					0.878	0.859	0.448
	0.03	0.342	0.621					0.823	0.839	0.858
	0.361	0.119	0.298					0.88	0.78	0.862
	0.505	0.387	0.484					0.878	0.879	0.392
	0.547	0.099	0.259					0.869	0.825	0.812
	0.427	0.515	0.491					0.843	0.881	0.589
	0.28	0.389	0.182					0.609	0.834	0.849
	0.293	0.554	0.722					0.269	0.676	0.494
	0.699	0.631	0.695					0.479	0.361	0.86
	0.541	0.315	0.671					0.518	0.473	0.877
	0.726	0.462	0.437					0.841	0.536	0.672
	0.587	0.695	0.287					0.61	0.79	0.834
	0.651	0.574	0.686					0.837	0.71	0.746
	0.471	0.699	0.81					0.493	0.632	0.439
	0.537	0.664	0.63					0.724	0.765	0.415
	0.335	0.776	0.802					0.608	0.604	0.79
	0.487	0.62	0.659					0.882	0.856	0.822
	0.76	0.442	0.178					0.792	0.783	0.637
	0.23	0.367	0.802					-0.018	0.134	0.807
	0.095	0.382	0.688					0.8	0.876	0.772
	0.639	0.719	0.764					0.892	0.846	0.849
	0.326	0.232	0.384					0.469	0.641	0.858
	0.571	0.583	0.72					0.883	0.877	0.885
	0.731	0.752	0.563					0.873	0.874	0.875
	0.192	0.226	0.217					0.832	0.821	0.445
	0.471	0.481	0.707					0.634	0.551	0.841
	0.44	0.529	0.841					0.889	0.897	0.857
	0.531	0.57	0.773					0.876	0.866	0.806
	0.655	0.36	0.302					0.732	0.809	0.713
	0.44	0.618	0.164					0.862	0.877	0.875
	0.477	0.565	0.251					0.621	0.297	0.851
	0.642	0.464	0.658					0.867	0.86	0.798
	0.421	0.628	0.35					0.807	0.822	0.858
	0.016	0.572	0.287					0.823	0.858	0.501
	0.288	0.589	0.722					0.897	0.907	0.739
	0.384	0.578	0.773					0.795	0.844	0.793
	0.718	0.065	0.286					0.888	0.864	0.829
	0.578	0.36	0.525					0.893	0.903	0.821
	0.446	0.409	0.511					0.855	0.866	0.889
	0.132	0.57	0.614					0.743	0.824	0.612
	0.081	0.564	0.652					0.852	0.783	0.865
	-0.016	0.743	0.438					0.742	0.85	0.878
	0.633	0.257	0.755					0.821	0.786	0.857
	0.48	-0.048	0.743					0.876	0.856	0.75
	0.556	0.572	0.422					0.863	0.879	0.809
	0.425	0.262	0.422					0.914	0.863	0.386
	0.519	0.63	0.686					0.862	0.9	0.848
	0.715	0.659	0.81					0.843	0.874	0.82
	0.795	0.535	0.63					0.754	0.836	0.555
	0.62	0.351	0.802					0.508	0.863	0.839
	0.745	0.53	0.659					0.683	0.467	0.87
	0.236	0.793	0.178					0.83	0.714	0.892
	0.626	0.797	0.802					0.66	0.827	0.227
	0.376	0.555	0.688					0.843	0.873	0.868
	0.272	0.749	0.764					0.892	0.866	0.734
	0.453	0.815	0.384					0.206	0.344	0.756
	0.646	0.373	0.72					0.822	0.9	0.444
	-0.112	0.714	0.563					0.61	0.835	0.847
	0.585	0.425	0.217					0.541	0.644	0.56
	0.84	0.618	0.707					0.876	0.542	0.562
	0.382	0.477	0.841					0.861	0.889	0.78
	0.555	0.641	0.773					0.869	0.875	0.833
	0.292	-0.036	0.302					0.868	0.852	0.887
	0.718	0.566	0.164					0.865	0.851	0.329
	0.359	0.73	0.251					0.731	0.884	0.202
	0.349	0.308	0.658					0.851	0.876	0.609
	0.632	0.737	0.35					0.862	0.886	0.868
	0.404	0.269	0.287					0.889	0.816	0.871
	0.018	0.747	0.722					0.842	0.799	0.478
	0.527	0.544	0.773					0.819	0.9	0.885
	0.574	0.749	0.286					0.876	0.889	0.64
	0.705	0.44	0.525					0.899	0.81	0.87
	0.614	0.722	0.511					0.727	0.751	0.852
	0.605	0.254	0.614					0.734	0.891	0.864
	0.359	0.675	0.652					0.804	0.832	0.843
	0.572	0.577	0.438					0.887	0.892	0.777
	0.742	0.687	0.755					0.858	0.876	0.857
	0.386	0.363	0.743					0.719	0.664	0.885
	0.07	0.502	0.422					0.748	0.766	0.881
	0.552	0.586	0.422					0.876	0.874	0.359
	0.574	0.638	0.645					0.885	0.889	0.725
	0.411	0.777	0.457					0.54	0.682	0.834
	0.798	0.554	0.581					0.878	0.894	0.87
	0.434	0.223	0.48					0.863	0.86	0.853
	0.311	0.386	0.726					0.611	0.412	0.812
	0.644	0.496	0.694					0.871	0.883	0.826
	0.741	0.494	0.639					0.889	0.881	0.875
	0.476	0.8	0.659					0.874	0.886	0.814
	0.835	0.572	0.771					0.895	0.89	0.879
	0.46	0.329	0.571					0.869	0.883	0.812
	0.676	0.667	0.729					0.841	0.788	0.871
	0.508	0.692	0.474					0.858	0.837	0.697
	0.348	0.545	0.413					0.733	0.572	0.855
	0.73	0.846	0.847					0.9	0.89	0.88
	0.51	0.505	0.799					0.845	0.856	0.893
	0.693	0.786	0.858					0.877	0.87	0.868
	0.778	0.647	0.398					0.878	0.81	0.86
	0.624	0.324	0.79					0.738	0.867	0.861
	0.129	0.871	0.308					0.867	0.856	0.797
	0.69	0.776	0.465					0.88	0.809	0.869
		0.472	0.299					0.708	0.794	0.842
		0.798	0.653					0.839	0.376	0.88
		0.686	0.805					0.602	0.832	0.678
		0.224	0.287					0.891	0.894	0.823
			0.7					0.88	0.881	0.868
			0.682					0.883	0.896	0.851
			0.614					0.848	0.848	0.853
			0.751					0.83	0.733	0.566
			0.655					0.797	0.723	0.723
			0.682					0.889	0.866	0.231
			0.408					0.847	0.844	0.882
			0.462					0.876	0.871	0.862
			0.744					0.854	0.691	0.871
			0.396					0.761		0.848
			0.548							0.788
			0.807							0.845
			0.617							0.869
			0.855							0.868
			0.563							0.879
			0.552							0.668
			0.892							0.827
			0.542
			0.493
			0.8
			0.705
			0.751
			0.725

## Sheet: description
Pearson's coefficients of GFP-D4H and mCherry-2xPH(PLC) before and at specified timepoints post treatment were determined in single yeast cells.
Single cell values from 2-3 independent experiments were pooled to generate scatter plots.
Data from different experiments are contained in the same column, separated by empty cells. The first row of any experiment is marked with the experiment ID, or a partial experiment ID.
